# Supplementary material for: Factors Predisposing to Maxillary Anchorage Loss: A Retrospective Study of 1403 Cases
Source: PLoS One. 2014 Oct 9;9(10):e109561. doi: 10.1371/journal.pone.0109561 (PMC4192127; doi:10.1371/journal.pone.0109561)
Supplement: Data S1 — The original data of the study, including the physiologic factors and the treatment strategies of all the patients. (XLSX) [file pone.0109561.s001.xlsx]

## Sheet: data
ID	gender	age	adults	molar relationship	deep OJ	deep OB	openbite	upper crowding	second molar treated	premolar extraction	flat bite plate	Occlusal plate	pendulum	maxillary protraction	TPA	NANCE	headgear	palatal expansion	ANB-1	SNA-1	SNB-1	MP/SN-1	UI/PP-1	UIE-PP-1	UM/PP-1	UMC-PP-1	UM/PP-2
111528	male	12	0	2	1	1	0	1	1	1	0	0	0	0	0	0	0	0	6.70667	88.73	82.0233	30.7833	126.36	27.92	88.3533	22.9967	81.9967
111529	female	11	0	1	1	1	0	1	0	5	0	0	0	0	0	0	0	0	4.87333	86.7367	81.8633	38.6733	128.13	29.5867	70.35	21.54	75.5733
111666	female	12	0	2	1	1	0	1	0	0	0	0	0	0	0	0	0	0	4.55333	82.5	77.9467	32.0433	119.293	28.27	74.2233	22.1633	80.53
111678	male	12	0	1	0	0	0	1	0	1	0	0	0	0	0	0	0	0	3.57333	74.2233	70.6467	39.6467	120.107	30.33	78.5933	23.96	88.74
111692	male	14	0	2	1	0	0	1	1	1	0	0	0	0	0	0	0	0	3.29	81.57	78.2867	38.45	128.787	26.58	73.0567	22.05	84.41
111750	female	13	0	2	0	0	0	1	0	1	0	0	0	0	1	0	0	0	3.43	78.72	75.2867	36.83	107.163	30.3367	72.65	22.88	73.84
111888	female	15	0	1	0	0	0	1	1	1	0	0	0	0	0	0	0	0	1.09667	80.4433	79.3433	36.08	105.55	29.6867	89.15	24.52	80.9133
112135	female	22	1	2	0	1	0	1	0	0	0	0	0	0	0	0	1	0	1.27667	80.3867	79.1133	26.3633	114.987	25.2	75.9967	18.3667	86.0267
112269	female	12	0	3	0	1	0	1	0	0	0	0	0	0	0	0	0	0	2.15	79.2933	77.14	40.5167	120.12	34	85.1033	27.6667	89.0433
112288	male	13	0	2	0	0	0	1	1	1	0	0	0	0	0	0	1	0	2.79667	76.24	73.4467	40.8333	105.347	33.1333	65.5867	27.8533	75.1433
112322	female	12	0	2	1	1	0	1	0	1	1	0	0	0	0	0	0	0	4.39667	81.3333	76.9367	31.9	117.903	30.28	81.5233	21.9733	78.24
112330	male	28	1	1	1	1	0	1	0	1	0	0	0	0	0	0	0	0	2.87	80.19	77.3233	36.88	125.217	36.5767	88.7067	32.17	88.1633
112411	female	17	0	1	1	1	0	0	0	1	1	0	0	0	0	0	0	0	5.47667	85.7033	80.2267	35.5533	118.533	34.88	79.3667	26.5333	77.5167
112458	female	15	0	2	1	1	0	1	1	0	0	0	1	0	0	0	0	0	4.61667	84.3067	79.6933	41.4333	121.183	32.3133	82.1833	27.35	85.5933
112516	male	19	1	3	0	0	0	1	0	5	0	0	0	0	0	0	0	0	6.37333	81.6467	75.2733	46.1567	112.063	34.9333	86.1767	28.8033	78.5267
112572	female	11	0	1	1	1	0	1	0	1	0	0	0	0	0	0	1	0	6.38667	83.4667	77.08	35.17	120.847	29.9933	76.2867	22.3633	83.2667
112591	male	13	0	2	0	1	0	1	1	1	0	0	0	0	0	1	0	0	4.1	83.04	78.9433	39.1067	115.787	31.5933	74.45	27.1467	79.4067
112596	female	45	1	1	1	0	1	1	0	1	0	0	0	0	1	0	0	0	7.41333	86.42	79.01	35.8367	119.81	34.7867	86.6167	31.52	81.2667
112690	male	12	0	2	0	0	0	0	0	2	0	0	0	0	0	0	0	0	5.38667	79.65	74.2633	42.23	121.163	31.3833	73.44	23.1467	69.61
112717	female	30	1	3	0	1	0	1	1	3	0	0	0	0	0	0	0	0	-0.696667	78.4367	79.1333	38.23	121.25	29.62	85.6567	25.1933	86.6833
112735	female	11	0	1	0	1	0	1	0	1	0	0	0	0	0	0	0	0	3.87	88.4267	84.56	32.5267	126.537	25.3333	85.26	21.32	93.4633
112738	female	12	0	1	1	1	0	1	0	0	0	0	0	0	0	0	0	0	5.10667	81.6733	76.57	38.68	117.47	32.8933	73.92	23.58	79.2433
112851	female	9	0	3	0	1	0	1	0	0	0	1	0	0	0	0	0	0	0.103333	81.18	81.0767	34.3133	119.55	27.3067	85.3967	20.8467	85.6533
112890	male	13	0	3	0	1	0	1	0	1	0	0	0	0	0	0	0	0	-2.73667	83.3933	86.1333	26.52	111.583	34.41	75.9267	26.7633	82.3967
112898	female	23	1	1	1	0	1	0	1	1	0	0	0	0	0	0	0	0	4.78	82.9233	78.1467	38.46	132.177	32.3433	81.3267	29.1633	83.61
112914	female	19	1	1	1	1	0	1	0	1	0	0	0	0	0	0	0	0	4.81	85.0267	80.2133	38.5167	134.777	32.53	93.5333	28.3467	92.88
112989	male	14	0	3	0	1	0	0	1	0	0	0	0	0	0	0	0	0	4.59	86.5567	81.97	30.2667	127.63	25.0067	84.86	20.59	87.17
112999	female	11	0	1	0	0	0	0	0	1	0	0	0	0	1	1	0	0	6.06667	84.79	78.7233	46.8933	118.757	32.9967	73.4033	22.0133	70.7733
113005	female	14	0	1	0	0	0	1	0	1	0	0	0	0	0	0	1	0	1.12667	85.1533	84.0267	35.61	124.35	33.5933	80.7233	29.71	85.3033
113050	male	10	0	3	1	0	0	1	0	0	0	0	0	0	0	0	0	1	3.11667	83.87	80.75	38.2133	127.02	30.95	74.5967	25.0433	81.73
113051	male	14	0	1	0	0	0	0	0	0	0	0	0	0	0	0	0	0	3.85667	83.63	79.77	26.6133	113.73	31.7167	84.57	25.6233	82.1967
113068	female	12	0	1	0	0	0	1	0	1	0	0	0	0	1	1	1	0	7.46667	89.9567	83.15	32.2467	121.977	30.7767	76.68	21.8133	77.1233
113149	female	10	0	1	0	0	0	1	0	1	0	0	0	0	1	1	0	0	5.84667	77.8733	72.02	53.2533	128.443	29.8567	74.62	23.7533	85.1467
113171	female	20	1	1	1	1	0	1	1	1	0	0	0	0	1	0	1	0	6.68	86.5467	79.8667	32.7933	128.57	30.37	89.05	25.6533	85.24
113262	female	11	0	2	1	1	0	1	1	1	0	0	0	0	0	0	1	0	3.83	78.52	74.6933	43.8567	125.137	33.62	67.8933	22.5933	78.69
113365	female	13	0	1	0	0	0	1	0	1	0	0	0	0	0	0	0	0	2.30667	86.5433	84.2367	37.5633	132.4	26.4	83.5833	22.6833	90.6667
113486	female	13	0	1	1	1	0	1	0	1	0	0	0	0	0	0	1	0	9.44667	84.97	75.5267	43.9033	124.803	29.9767	67.6767	21.5867	81.85
113544	male	13	0	2	1	1	0	1	0	1	0	0	0	0	0	0	1	0	7.35667	85.9133	78.5533	29.6133	124.283	31.0667	75.9033	22.64	77.01
113679	male	13	0	2	1	1	0	0	0	1	0	0	0	0	0	0	0	0	6.48667	85.33	78.8467	33.21	126.3	32.9	75.2667	23.6267	80.2433
113729	male	11	0	1	1	1	0	1	0	1	0	0	0	0	1	0	0	0	3.12667	77.58	74.4533	43.76	122.733	34.6633	79.32	24.9733	84.81
113770	female	11	0	3	0	1	0	1	0	0	0	0	0	0	0	0	0	0	0.383333	85.89	85.5067	34.9033	115.82	29.0367	77.7167	20.0733	84.2233
113863	female	12	0	2	1	1	0	0	1	1	0	0	0	0	0	0	0	0	6.36333	84.37	78.0067	30.5633	110.503	32.3567	71.3833	21.16	75.3433
113975	female	12	0	2	1	1	0	1	0	1	0	0	0	0	0	0	0	0	5.23333	86.3333	81.1033	30.4467	123.493	28.04	77.43	19.81	74.05
113978	male	12	0	2	1	1	0	1	0	0	0	0	0	0	0	0	1	0	3.19	79.15	75.96	38.6233	125.087	28.9667	82.1167	23.6533	79.8767
113993	female	11	0	3	0	1	0	1	0	1	0	0	0	0	0	0	0	0	0.96	80.0833	79.1267	34.0233	130.65	27.17	75.4633	23.57	91.6433
114026	female	15	0	1	1	1	0	1	0	1	0	0	0	0	0	0	0	0	7.67	76.7333	69.0633	50.4767	115.593	36.6333	76.4833	26.6133	75.4833
114038	female	15	0	3	0	0	0	1	1	1	0	0	0	0	0	0	1	0	3.26667	85.5933	82.33	38.27	121.923	34.67	79.1333	24.82	83.6067
114045	female	12	0	3	0	1	0	0	1	0	0	0	0	0	0	0	0	0	-0.11	79.2133	79.3233	34.3033	124.78	26.1467	78.4667	20.8533	87.3433
114055	male	12	0	1	0	1	0	1	0	0	0	0	0	0	0	0	0	1	2.91667	81.0767	78.16	35.7167	119.453	30.7033	86.73	23.77	87.2267
114113	female	7	0	3	0	1	1	0	0	0	0	0	0	1	0	0	0	1	0.653333	87.0833	86.65	35.38	111.907	25.4433	79.06	18.8667	76.9233
114174	male	12	0	2	1	1	0	1	0	2	0	0	0	0	1	1	0	0	6.57667	79.3867	72.81	37.2567	121.423	33.3167	73.0967	24.62	85.5167
114198	female	14	0	1	0	0	0	1	0	0	0	0	0	0	0	0	0	0	5.4	84.3833	78.98	35.45	114.873	27.66	85.1367	22.7033	80.7667
114221	male	15	0	1	0	1	0	1	0	1	0	0	0	0	0	0	0	0	1.89333	77.17	75.2767	40.3133	112.97	32.7433	76.3533	25.3867	84.5967
114224	female	14	0	1	0	1	1	1	0	1	0	0	0	0	0	0	0	0	2.17	79	76.83	39.78	122.173	30.63	81.6833	25.8467	80.61
114245	female	13	0	1	1	1	0	1	0	1	0	0	0	0	0	0	0	0	4.42667	83.5067	79.0867	35.1733	118.77	31.2633	76.4467	22.5233	79.7767
114273	male	18	1	2	1	1	0	0	0	1	0	0	0	0	0	0	0	0	3.98333	77.77	73.79	31.5433	127.91	32.2467	82.7367	27.42	84.59
114284	male	14	0	2	1	1	0	0	0	1	0	0	0	0	0	0	0	0	6.17667	79.5	73.32	32.09	134.087	28.85	77.72	25.9167	81.7033
114286	male	8	0	2	1	1	0	0	0	0	0	0	0	0	0	0	1	0	6.71	80.4533	73.7433	33.2167	121.87	26.67	69.4733	20.23	74.15
114290	male	13	0	3	0	1	0	1	1	0	0	0	0	0	0	0	0	0	0.976667	78.8967	77.92	40.1267	114.273	35.6	88.0933	29.2567	90.6767
114307	female	11	0	2	1	1	0	1	1	0	0	0	0	0	0	0	1	0	6.94	85.1167	78.1767	31.2233	118.02	28.4967	85.0967	22.7133	81.65
114312	female	13	0	1	1	0	1	0	0	1	0	0	0	0	0	0	0	0	7.45	86.0167	78.57	43.5067	118.377	30.65	82.0333	23.9933	87.5167
114324	female	12	0	2	1	1	0	1	0	1	0	0	0	0	1	0	1	0	8.87667	87.9733	79.0967	35.26	117.49	27.9	76.4633	18.7233	76.79
114337	female	9	0	1	0	1	0	1	0	1	0	0	0	0	0	0	0	0	2.41	84.3667	81.95	33.04	119.817	29.5033	78.3	22.7567	90
114338	female	15	0	1	0	1	0	0	0	0	1	0	0	0	0	0	0	0	3.69667	81.6867	77.99	37.0767	113.363	30.86	82.74	24.5833	86.34
114339	male	12	0	2	1	1	0	1	0	1	0	0	0	0	0	0	0	0	6.52667	84.53	78.0033	41.2167	122.563	32.93	75.0867	24.5633	71.46
114341	female	12	0	2	1	1	0	0	0	1	0	0	0	0	0	0	1	0	6.97333	82.3	75.33	27.15	122.353	29.8433	73.5867	21.9033	82.26
114345	female	12	0	2	0	1	0	1	0	1	0	0	0	0	0	0	0	0	4.31333	80.7867	76.47	41.7667	109.903	30.3	71.5033	22.92	80.52
114377	female	10	0	2	1	1	0	0	1	1	0	0	0	0	0	0	1	0	5.37667	82.3433	76.9633	30.3433	134.147	26.3633	76.79	19.1367	79.48
114386	female	12	0	2	1	1	0	1	0	0	0	0	0	0	0	0	0	0	4.92333	79.8767	74.9533	44.4167	108.057	33.0233	75.22	23.62	72.2267
114398	male	13	0	1	0	1	0	1	0	1	0	0	0	0	0	0	1	0	3.69333	75.8067	72.1167	36.1133	123.68	30.7967	69.3167	23.76	84.3333
114404	female	11	0	2	1	1	0	1	0	1	0	0	0	0	0	0	0	0	9.06	79.5133	70.45	47.1167	112.91	32.4033	68.95	22.2667	65.2633
114430	female	11	0	2	0	1	0	0	0	1	1	0	0	0	1	0	0	0	4.15	81.4567	77.3067	30.3333	93.5533	30.98	77.75	22.93	92.36
114473	female	12	0	2	1	1	0	1	0	0	0	0	0	0	0	0	0	1	3.68	82.44	78.76	32.0767	120.2	31.7233	72.4367	23.78	77.5533
114481	male	12	0	2	1	1	0	1	0	1	0	0	0	0	0	0	1	0	6.25667	83.8033	77.55	34.03	119.747	31.01	75.4767	22.9667	80.1333
114501	male	13	0	2	1	1	0	1	0	1	0	0	0	0	0	0	1	0	10.6967	85.6433	74.95	42.7833	116.077	33.16	76.73	23.1733	81.9667
114502	female	17	0	1	1	1	0	1	1	1	0	0	0	0	0	0	1	0	1.98333	84.29	82.3033	35.6433	131.24	30.3467	86.0967	27.3033	89.87
114522	male	12	0	2	1	1	0	0	0	3	0	0	0	0	0	0	0	0	3.95333	78.22	74.2667	27.9533	115.847	31.2667	65.37	21.4533	72.04
114536	male	11	0	2	1	1	0	0	0	0	1	0	0	0	0	0	1	0	6.18667	85.18	78.9967	29.89	138.74	27.9467	62.8767	19.31	67.2233
114565	female	14	0	1	1	1	0	1	0	1	0	0	0	0	0	0	1	0	1.75333	81.0767	79.3233	36.97	116.427	34.59	81.3533	29.2567	87.6633
114567	female	14	0	1	1	1	0	1	0	1	0	0	0	0	0	0	1	0	7.70667	83.7067	76	32.0233	118.137	30.0733	77.1233	21.9	76.32
114570	female	9	0	3	0	1	0	0	0	0	0	0	0	1	0	0	0	0	0.0266667	83.5367	83.5167	33.86	130.517	30.8633	87.5233	27.58	68.12
114576	female	12	0	2	1	1	0	1	0	1	0	0	0	0	0	0	0	0	8.75	83.45	74.6967	31.87	129.883	30.3067	78.2933	22.75	82.84
114599	female	12	0	2	1	1	0	1	0	1	0	0	0	0	0	0	0	0	8.65	86.4867	77.8367	30.8567	129.85	26.1433	81.06	23.65	79.54
114600	female	12	0	3	0	1	0	0	1	1	0	0	0	0	0	0	0	0	3.79	83.4567	79.6667	48.45	122.907	29.38	89.7333	23.5333	88.94
114605	male	15	0	3	0	0	0	1	0	1	0	0	0	0	0	0	0	0	0.916667	77.5267	76.6067	45.8267	120.197	35.9933	78.95	29.1267	84.1167
114636	female	11	0	2	1	1	0	1	0	1	0	0	0	0	0	0	0	0	6.97667	81.1533	74.1733	35.0867	128.41	27.27	74.11	25.3133	79.6067
114638	male	14	0	3	0	0	0	1	0	1	0	0	0	0	0	0	0	0	4.02333	84.1633	80.14	41.5267	121.633	32.9867	77.1033	25.0733	80.9833
114649	female	11	0	1	1	1	0	1	0	0	1	0	0	0	0	0	1	0	4.59333	81.4833	76.89	36.8033	126.247	29.8533	68.5233	21.63	78.05
114663	female	11	0	2	1	1	0	1	0	1	0	0	0	0	0	0	1	0	5.79333	75.43	69.6367	42.85	103.35	30.9133	71.6433	20.17	77.5233
114748	female	11	0	1	0	1	1	1	0	1	0	0	0	0	1	0	0	0	2.37333	74.02	71.6433	47.6933	120.907	32.6933	74.18	25.1267	78.8733
114751	female	11	0	3	1	1	0	0	0	0	0	0	0	0	0	0	0	0	4.44	79.8667	75.4333	37.2267	123.637	31.2633	81.8467	22.2467	79.68
114758	female	13	0	1	0	1	0	1	1	1	0	0	0	0	0	0	0	0	2.95667	78.8367	75.88	34.47	113.99	31.0967	84.7567	25.1	90.2067
114769	male	11	0	1	1	1	0	1	0	1	0	0	0	0	1	0	0	0	6.98667	81.12	74.1333	37.7433	124.207	32.28	72.9533	21.0867	75.8067
114773	female	13	0	1	1	0	0	1	1	1	0	0	0	0	0	0	0	0	8.74333	79.88	71.14	53.3967	115.417	32.7867	70.3833	25.5967	68.2933
114787	male	13	0	3	1	1	0	1	0	0	0	0	0	0	0	0	0	0	3.45	80.1267	76.6767	37.5433	98.52	29.9367	73.11	24.0567	75.2633
114791	male	13	0	2	1	1	0	1	0	1	0	0	0	0	0	0	0	0	4.89	81.4233	76.5367	32.82	121.243	31.9733	82.3933	25.4	84.1367
114806	female	13	0	2	1	1	0	1	1	1	1	0	0	0	0	0	0	0	7.37667	82.0167	74.6433	35.1667	119.36	30.0533	73.1467	24.4433	75.7567
114809	female	16	0	1	0	0	0	1	0	1	0	0	0	0	0	0	0	0	6.13	82.2833	76.1567	45.0033	104.49	30.76	75.2767	20.98	80.2
114860	female	12	0	1	0	0	0	1	0	0	0	0	0	0	0	0	0	0	7.69	87.5167	79.8267	33.17	113.637	33.3867	81.9033	24.9033	83.3867
114866	female	16	0	1	1	0	0	1	0	1	0	0	0	0	0	0	1	0	6.94667	84	77.0533	42.4567	123.587	33.6167	81.2033	27.91	84.7333
114876	female	13	0	1	1	1	0	1	0	1	0	0	0	0	0	0	1	0	9.74667	85.0467	75.2967	48.6833	122.7	34.5433	84.7333	27.2167	81.3
114879	female	10	0	2	1	1	0	1	0	1	0	0	0	0	0	0	1	0	6.71667	77.8167	71.1	41.5367	120.19	29.8267	78.74	21.91	81.29
114881	female	14	0	3	0	1	0	1	0	5	0	0	0	0	0	0	0	0	2.57667	84.6267	82.05	38.43	117.187	34.78	82.2933	26.9	84.2233
114885	female	11	0	2	1	1	0	1	0	1	0	0	0	0	0	0	0	0	8.01667	80.2267	72.21	37.1767	119.653	28.7467	81.8167	21.4867	82.37
114909	female	14	0	1	1	0	0	1	0	1	0	0	0	0	0	0	0	0	5.01	78.7533	73.7433	43.81	123.85	29.3233	73.9467	24.9167	84.32
114917	female	15	0	2	1	1	0	1	1	1	1	1	0	0	0	0	0	0	6.89333	75.41	68.5167	40.99	100.257	30.7133	75.4	23.22	80.1733
114920	male	11	0	2	0	1	0	1	0	0	0	1	0	0	0	0	0	0	5.33	79.9333	74.6033	34.3167	103.253	30.8233	71.13	21.4933	86.4433
114923	female	19	1	2	1	1	0	0	1	0	0	1	0	0	0	0	0	0	-0.363333	78.3533	78.72	36.5633	129.027	32.11	94.3933	29.8433	91.84
114947	female	12	0	1	1	1	0	1	0	1	0	0	0	0	0	0	0	0	6.64333	84.6833	78.0433	36.69	131.283	30.26	76.0667	21.8867	81.2433
115021	female	12	0	1	0	0	0	1	0	0	0	0	0	0	0	0	1	0	5.09	84.0833	78.9933	42.8233	117.83	32.34	78.1433	26.8233	83.1433
115037	female	20	1	2	1	1	0	1	0	1	0	0	0	0	1	0	0	0	7.80333	86.1567	78.3533	33.98	113.327	31.2367	83.59	24.23	78.9633
115082	female	11	0	2	1	1	0	1	0	1	0	0	0	0	0	0	1	0	6.81333	79.7067	72.8967	38.8933	130.733	26.63	69.86	18.9933	81.2267
115097	male	14	0	1	0	1	0	1	0	0	0	0	0	0	0	0	0	0	4.81667	83.69	78.8767	40.6167	115.757	30.0667	81.72	23.4567	82.8167
115129	female	15	0	1	0	0	0	1	0	1	0	0	0	0	0	0	0	0	3.68	82.5033	78.8233	35.8267	125.27	29.93	82.5	24.81	81.5633
115133	female	9	0	3	0	1	0	0	0	0	0	1	0	1	0	0	0	1	0.616667	84.04	83.42	39.9933	114.923	32.8667	77.8	27.0767	73.92
115139	male	11	0	1	1	1	0	1	0	1	0	0	0	0	0	0	0	0	1.14667	77.1933	76.0467	40.6767	118.473	33.2867	74.8967	25.31	85.6233
115147	female	12	0	2	1	1	0	1	0	1	0	0	0	0	0	0	0	0	4.98333	88.66	83.6767	30.9933	124.9	27.58	72.9133	21.1967	79.14
115165	female	19	1	1	1	0	1	1	0	1	0	0	0	0	0	0	0	0	10.5767	80.0967	69.5233	57.52	120.18	32.4233	77.4133	22.0233	79.3133
115201	female	18	1	1	0	0	0	1	0	2	0	0	0	0	0	0	0	0	3.56667	79.4333	75.87	42.2167	125.47	30.29	81.3233	25.7633	77.67
115202	male	13	0	1	0	0	0	1	0	1	0	0	0	0	0	0	0	0	3.18333	83	79.8133	32.0233	120.863	28.8567	87.4167	22.55	84.4533
115210	male	13	0	2	1	1	0	1	0	1	0	0	0	0	0	0	1	0	10.1067	84.5533	74.4467	39.3533	126.95	28.9667	83.5567	24.21	94.2767
115250	female	13	0	1	0	0	0	1	0	1	0	0	0	0	0	0	0	0	2.03	85.6633	83.6333	30.0933	122.48	34.2967	82.3667	26.7467	84.2333
115260	male	20	1	2	1	1	0	1	1	1	0	0	0	0	0	0	0	0	7.10333	83.8633	76.76	32.7133	126.79	30.92	75.2333	21.88	82.0167
115261	male	12	0	2	1	1	0	1	0	0	0	0	0	0	0	0	1	0	3.32333	78.7867	75.4667	34.4533	138.203	26.1667	72	22.2033	73.2267
115270	female	12	0	3	0	0	0	1	1	1	0	0	0	0	0	0	0	1	3.93667	83.1867	79.2533	39.1767	118.04	29.76	84	23.4867	82.2767
115294	female	19	1	1	1	1	0	1	0	1	0	0	0	0	0	0	0	0	6.32333	82.68	76.3533	33.8667	113.637	32.0567	85.7933	25.88	82.0367
115386	male	13	0	1	1	1	0	1	0	0	0	0	0	0	0	0	0	0	3.21	78.1333	74.93	37.5633	117.437	33.33	77.12	25.2933	80.3033
115387	female	16	0	1	1	0	0	1	0	0	0	0	0	0	0	0	0	0	2.29333	77.2233	74.9267	40.46	119.363	34.2967	81.42	28.2333	85.2033
115388	female	10	0	1	1	1	0	1	0	0	0	0	0	0	0	0	0	0	2.67333	85.5333	82.8633	36.2567	120.82	32.2967	80.9033	25.0567	79.89
115409	female	10	0	2	1	1	0	1	0	1	0	0	0	0	0	0	1	0	7.27667	82.8933	75.62	32.4433	124.407	29.9533	73.02	21.4533	70.9333
115413	male	14	0	1	0	0	0	1	0	1	0	0	0	0	0	0	0	0	4.24667	81.4433	77.1967	37.0733	122.933	29.0867	85.2	24.18	85.7533
115418	female	25	1	3	0	1	0	1	0	0	0	0	0	0	0	0	0	0	-0.87	80.5733	81.45	28.0767	108.85	31.4133	80.2233	24.8767	80.6967
115427	male	10	0	1	0	1	0	1	0	0	0	1	0	0	0	0	0	0	3.13667	81.4	78.26	37.3233	117.69	29.1933	82.2167	22.1	80.36
115432	female	16	0	2	1	1	0	1	0	1	0	0	0	0	0	0	0	0	5.97333	80.11	74.1367	44.1133	124.893	34.06	72.3667	25.9	80.0233
115438	male	11	0	1	0	1	0	0	0	0	0	1	0	0	0	0	0	0	-1.35333	82.8233	84.1733	29.7467	117.797	27.1467	83.4033	21.4367	89.8467
115485	female	11	0	1	1	1	0	0	0	5	0	0	0	0	0	0	0	0	6.38333	81.8133	75.4267	42.0633	116.523	32.6	74.0267	22.7833	79.1967
115532	female	12	0	1	1	1	0	1	0	5	0	0	0	0	0	0	0	0	2.01	79.4933	77.49	32.48	132.303	27.8867	77.2267	22.87	84.3067
115539	female	12	0	3	0	1	0	1	1	0	0	0	0	0	0	0	0	0	-1.4	87.0433	88.4467	28.5933	123.713	26.6267	87.85	21.32	95.5633
115549	male	11	0	3	0	1	0	1	0	0	0	0	0	1	0	0	0	1	-2.34	76.3933	78.73	41.55	100.46	36.1833	64.35	17.43	72.84
115568	female	12	0	2	1	1	0	1	0	1	0	0	0	0	0	0	0	0	5.36333	79.15	73.7867	42.1333	121.52	31.5433	69.5967	20.9433	72.5333
115586	female	13	0	1	1	0	1	0	0	1	0	0	0	0	0	0	1	0	8.34	84.05	75.7067	51.61	117.917	30.6833	86.31	24.3033	85.7967
115587	female	15	0	1	1	1	0	1	0	1	0	0	0	0	0	0	0	0	7.32667	81.3367	74.01	43.78	122.807	33.7867	81.58	24.89	80.5933
115588	female	10	0	2	1	1	0	1	1	1	0	0	0	0	0	0	0	0	4.57333	81.7367	77.1633	29.3133	123.49	27.6933	77.66	20.82	81.4433
115612	male	11	0	2	1	1	0	0	0	1	0	0	0	0	0	0	1	0	7.99333	82.8367	74.84	40.1133	120.203	33.4833	78.25	26.1533	77.56
115629	male	12	0	1	0	0	0	0	0	0	0	0	0	0	0	0	0	0	3.97	83.2133	79.2433	34.7667	120.54	32.4467	80.2667	26.5233	82.1233
115665	female	10	0	1	0	1	0	1	0	0	0	0	0	0	0	0	0	0	0.923333	79.8933	78.97	42.1133	114.49	29.5033	75.5533	19.2667	89.3867
115671	female	10	0	2	1	1	0	1	0	0	0	0	0	0	0	0	1	0	5.01	82.0767	77.0667	29.2533	113.323	27.0867	80.7067	20.49	75.69
115686	female	12	0	2	0	1	0	1	0	1	0	0	0	0	0	0	0	0	3.88667	84.2067	80.32	23.4133	108.817	28.62	72.0633	22.7633	79.8467
115695	female	11	0	1	0	0	0	0	1	1	0	0	0	0	1	0	1	0	8.20667	79.8133	71.6067	48.9467	116.543	35.1467	84.6467	23.87	80.06
115696	female	10	0	3	0	1	0	1	0	0	0	0	0	0	0	0	0	0	1.71333	78.1367	76.4267	42.2333	109.69	31.85	85.2967	22.99	83.7767
115755	male	20	1	2	1	0	1	0	0	1	0	0	0	0	1	0	0	0	8.44667	81.12	72.6733	39.2367	111.41	34.3933	71.9167	27.6167	73.72
115774	female	13	0	2	1	1	0	0	0	1	0	0	0	0	0	0	0	0	8.35667	84.9367	76.58	35.7367	123.817	28.0933	78.7	21.99	80.25
115829	male	11	0	1	0	0	0	1	0	0	0	0	1	0	0	0	1	0	2.37667	78.59	76.2133	37.2067	114.967	28.61	78.2933	24.11	77.9467
115857	female	13	0	2	1	1	0	0	0	1	0	0	0	0	0	0	0	0	9.41	86.4467	77.0367	31.4067	124.15	29.4633	66.3933	22.0267	68.35
115888	female	13	0	1	1	1	0	1	0	0	0	0	0	0	0	0	0	0	6.69	79.93	73.24	47.3567	115.2	33.3267	83.9533	26.2033	91.1
115920	female	12	0	1	0	0	0	1	0	1	0	0	0	0	0	0	0	0	3.31	81.6	78.2833	44.4067	122.59	36.81	86.0133	31.2067	88.55
115936	female	11	0	2	1	1	0	1	0	1	0	0	0	0	0	0	0	0	6.69333	79.53	72.8333	43.5467	113.067	34.0033	70.78	25.6967	77.9433
115968	female	10	0	1	1	1	0	0	0	1	0	0	0	0	0	0	0	0	8.40667	80.38	71.9767	47.0567	124.067	31.6533	79.94	24.6533	77.1633
116035	male	14	0	2	1	1	0	1	0	0	0	0	0	0	0	0	0	0	5.96333	80.47	74.5033	42.02	111.74	39.3667	76.0033	32.12	82.34
116059	female	11	0	1	1	1	0	0	0	2	0	0	0	0	0	0	1	0	1.35667	84.3033	82.95	29.95	136.71	25.89	79.1833	21.46	81.36
116077	female	10	0	3	0	0	0	1	0	1	0	0	0	0	0	0	0	0	-2.32333	81.01	83.33	38.7067	125.85	31.63	87.6433	27.9067	89.1667
116107	female	12	0	1	1	1	0	1	0	1	0	0	0	0	0	0	0	0	4.05333	75.67	71.6167	44.2533	120.243	29.6	74.7233	23.6367	83.4733
116135	male	13	0	1	1	1	0	1	0	1	0	0	0	0	0	0	0	0	3.39333	85.43	82.04	29.08	121.447	32.02	75.95	26.35	76.1767
116222	male	13	0	2	1	1	0	1	1	1	1	0	0	0	0	0	0	0	4.79333	78.3833	73.59	40.74	112.877	31.32	69.97	21.3567	78.1467
116224	male	13	0	1	1	1	0	1	0	1	0	0	0	0	0	1	0	0	4.91333	83.0733	78.16	36.3733	130.05	30.5167	87.1033	26.2033	87.49
116297	female	13	0	2	0	0	0	1	0	0	0	0	0	0	0	0	0	0	5.65333	86.8467	81.1933	40.3467	118.873	29.3933	77.2967	24.26	79.7067
116338	female	12	0	1	0	0	0	1	0	1	0	0	0	0	0	0	0	0	3.83333	75.7233	71.89	46.6667	121.387	31.6167	85.4167	24.2367	82.0033
116384	female	19	1	3	0	1	0	1	0	1	0	0	0	0	0	0	0	0	0.116667	85.0167	84.8967	32.3633	119.19	32.0333	87.47	27.6567	89.4733
116407	female	12	0	1	0	0	0	0	0	0	0	0	0	0	0	0	0	0	0.45	84.4267	83.9733	24.9067	122.81	32.3067	82.2	26	82.3867
116421	female	13	0	2	1	1	0	1	0	0	0	0	1	0	0	0	1	0	6.87	83.9933	77.1233	34.7167	120.317	31.3067	78.0667	26.5	79.4967
116446	female	12	0	1	1	1	0	1	0	0	0	0	0	0	0	0	1	0	4.14667	79.86	75.7167	34.1933	103.92	30.4867	72.4033	23.5867	78.73
116531	female	20	1	3	0	1	1	1	0	1	0	0	0	0	0	0	0	0	0.596667	81.3533	80.7533	34.32	122.447	32.4733	87.43	30.0133	95.8267
116560	male	13	0	2	1	1	0	1	0	1	1	0	0	0	0	0	1	0	6.81333	80.4867	73.6733	35.6733	127.517	30.31	74.1967	23.0167	73.2333
117243	female	13	0	1	1	1	0	1	1	1	0	0	0	0	0	0	0	0	3.26	80.7267	77.47	40.1867	122.61	32.33	78.1667	25.87	86.2967
117246	female	19	1	2	1	0	1	1	1	1	0	0	0	0	0	0	0	0	8.48667	85.5967	77.1133	40.7867	124.817	29.3	87.35	23.9667	83.7433
117287	female	26	1	2	1	1	0	0	0	0	1	0	0	0	0	0	0	0	7.14	86.7933	79.6533	25.9433	95.1633	31.37	71.45	20.9	76.3033
117307	female	15	0	1	1	1	0	0	0	1	0	0	0	0	0	0	0	0	5.55333	81.92	76.37	34.5967	125.877	33.43	79.23	24.87	87.39
117315	female	11	0	2	0	1	0	0	0	0	0	0	0	0	0	0	0	0	6.53	84.24	77.71	33.7067	90.1633	26.8467	79.1133	20.68	71.3367
117322	male	13	0	3	0	1	0	1	0	0	0	0	0	0	0	0	0	0	-1.49333	83.38	84.88	33.63	120.863	33.6433	90.75	26.5567	93.3633
117325	female	11	0	2	1	1	0	0	0	5	0	0	0	0	0	0	0	0	7.68	83.6233	75.9467	33.8667	120.18	26.42	73.46	18.62	88.25
117346	female	13	0	1	0	1	0	1	0	5	0	0	0	0	0	0	0	0	4.95667	84.0467	79.0933	37.3367	105.73	32.5	74.0033	22.77	69.2633
117348	female	25	1	1	1	1	0	1	1	1	0	0	0	0	0	0	0	0	3.86667	79.4	75.53	37.0033	99.15	33.2867	80.4867	26.3667	91.2433
117361	male	10	0	3	0	1	0	0	0	0	0	0	0	1	0	0	0	0	-0.266667	84.16	84.43	35.0533	122.347	29.41	70.74	22.01	83.61
117371	male	13	0	1	0	1	0	1	0	1	0	0	0	0	0	0	0	0	4.7	79.81	75.1133	36.5567	114.227	32.23	74.47	25.39	87.2633
117379	female	14	0	3	0	0	0	0	0	1	0	0	0	0	0	0	0	0	5.94667	80.24	74.2933	40.23	120.937	31.2633	78.4533	23.5967	88.3967
117380	female	12	0	1	0	0	0	1	0	0	0	0	0	0	0	0	0	0	1.80667	79.3833	77.5767	35.0767	121.443	31.37	74.58	24.4033	76.99
117383	female	11	0	1	0	0	0	1	0	0	0	0	0	0	0	0	0	0	4.49	79.6267	75.13	36.0233	122.673	29.01	81.38	25.1667	84.66
117414	female	10	0	3	0	1	0	1	1	0	0	0	0	0	0	0	0	0	-0.94	76.55	77.4867	40.4633	114.077	27.1133	76.6667	19.7233	82.4867
117420	male	12	0	1	1	1	0	1	0	1	0	0	0	0	0	1	0	0	7.64333	85.5767	77.9333	35.9933	126.033	31.9667	72.92	22.6833	82.14
117423	female	10	0	2	1	1	0	1	0	1	0	0	0	0	0	0	0	0	5.34667	82.2033	76.8567	37.67	121.837	31.5833	77.5433	24.97	78.02
117428	male	8	0	1	0	1	0	0	1	0	0	1	0	0	1	0	0	1	3.79	77.13	73.34	40.79	110.607	28.3967	78.3133	21.09	79.0633
117444	male	10	0	1	0	1	0	0	0	0	0	1	0	0	0	0	0	0	2.17333	80.4833	78.31	38.27	123.52	25.9333	79.3267	19.7467	81.56
117445	female	12	0	2	0	1	0	1	0	0	0	0	0	0	0	0	0	0	6.2	81.4267	75.2267	34.9267	96.1533	29.9533	73.15	20.97	74.5967
117446	female	12	0	1	1	1	0	1	0	1	0	0	0	0	0	0	0	0	5.43667	83.4733	78.0333	40.6467	108.157	31.1	71.2233	21.5733	71.6667
117471	female	12	0	2	1	0	0	1	0	1	0	0	0	0	0	0	0	0	3.70333	84.1933	80.4967	32.2033	119.78	27.72	73.57	22.81	82.76
117505	female	13	0	2	1	1	0	1	0	1	0	0	0	0	0	0	0	0	8.24333	81.78	73.5367	41.1933	104.98	30.9067	64.6567	23.1533	76.4933
117507	male	10	0	3	0	1	0	1	0	0	0	1	0	0	0	0	0	0	-1.23667	79.84	81.0733	33.96	109.607	31.5167	77.7833	22.82	76.3633
117590	female	10	0	2	1	1	0	1	0	0	0	0	1	0	0	0	0	0	3.48333	75.7533	72.2733	42.9667	104.983	31.3333	76.3967	22.2833	81.18
117625	male	12	0	2	0	0	0	1	0	2	0	0	0	0	0	0	0	0	3.8	80.84	77.0367	36.1	105.537	30.3267	80.02	24.6733	80.65
117628	female	13	0	2	1	1	0	1	0	0	0	0	0	0	0	0	0	0	6.88	79.8867	73.0067	33.5733	110.91	30.3967	77.74	22.1833	79.5367
117709	male	13	0	1	1	1	0	0	0	5	0	0	0	0	0	0	0	0	1.47	76.5733	75.1033	39.3867	120.13	37.9067	74.53	29.38	84.0267
117714	male	14	0	2	1	1	0	1	1	0	0	0	0	0	0	0	1	0	5.95333	86.6367	80.68	27.38	123.397	27.4633	77.3467	22.5933	82.01
117791	female	14	0	1	1	1	0	0	0	1	0	0	0	0	0	0	0	0	5.45	86.54	81.09	26.5867	118.2	31.4133	84.9233	23.76	78.62
117793	female	13	0	3	0	1	0	1	1	1	0	0	0	0	0	0	0	0	-2.36667	77.3333	79.7	39.72	121.237	31.37	83.85	25.4167	91.6
117809	female	10	0	2	1	1	0	1	0	1	0	0	0	0	0	1	0	0	7.78333	76.69	68.91	54.1333	105.943	34.2267	74.0467	24.04	73.65
117832	female	10	0	1	0	0	0	1	0	0	0	0	0	0	0	0	0	0	2.49667	73.3	70.8	43.69	106.97	32.6767	83.2767	23.76	80.0133
117952	female	26	1	1	1	1	0	0	0	1	1	0	0	0	0	0	1	0	4.65333	85.6333	80.9733	26.08	125.847	28.5933	78.89	23.3467	79.9633
118001	female	13	0	1	1	1	0	1	0	0	0	0	1	0	0	0	0	0	4.89	84.88	79.9933	31.8833	124.443	29	77.5433	23.7767	72.3767
118034	male	12	0	3	0	1	0	1	1	1	0	0	0	0	0	0	0	1	4.31667	80.1433	75.8267	39.3633	116.277	35.69	76.8167	28.4933	80.33
118055	female	14	0	1	0	1	0	1	0	0	0	0	0	0	0	0	0	0	7.01333	82.2433	75.2333	38.5867	111.493	32.7567	78.73	24.0567	84.0067
118096	female	19	1	2	1	1	0	1	1	1	0	0	1	0	0	1	1	0	6.66	81.1467	74.4867	41.1833	115.143	36.45	75.4933	26.82	68.09
118101	male	11	0	1	0	1	0	1	0	0	0	0	0	0	0	0	0	0	3.36333	78.6567	75.2967	34.9033	122.487	28.8067	83.8467	22.33	79.3733
118120	female	14	0	2	1	1	0	1	0	0	0	0	0	0	0	0	1	1	2.43	82.0167	79.5867	30.7567	129.283	27.2133	84.5167	22.6367	87.4133
118130	female	13	0	2	1	1	0	1	0	1	0	0	1	0	0	0	0	0	5.53333	77.5033	71.9733	44.43	119.94	30.6333	72.86	23.2933	77.9233
118187	female	9	0	2	1	1	0	0	1	0	0	0	0	0	0	0	1	0	7.96333	83.7767	75.8167	35.6333	116.163	30.6767	66.4	18.48	74.7833
118206	male	13	0	2	1	1	0	1	0	1	0	0	0	0	0	0	0	0	7.14667	84.0233	76.88	28.4433	109.143	34.92	71.4567	25.2367	73.1833
118230	male	12	0	3	0	1	0	1	0	1	0	0	0	1	0	0	0	0	1.19667	79.28	78.08	48.6933	106.03	34.4267	73.45	23.1867	79.75
118234	female	12	0	2	1	1	0	0	0	0	0	0	0	0	0	0	1	0	5.48667	85.2867	79.8033	32.04	127.303	32.1167	60.9133	23.86	77.5433
118261	female	12	0	1	1	1	0	0	0	0	0	0	0	0	0	0	0	0	9.02333	82.9633	73.94	45.54	116.127	32.2333	79.3833	22.0967	81.2567
118281	male	12	0	1	1	1	0	1	0	1	1	0	0	0	0	1	0	0	4.68	89.18	84.77	28.7733	119.097	30.14	86.5233	22.8267	88.9433
118296	female	13	0	2	1	1	0	1	0	1	0	0	0	0	0	0	1	0	6.60333	79.5133	72.91	43.4733	115.86	31.7	72.7267	22.29	77.1733
118297	female	14	0	1	1	1	0	1	0	1	0	0	0	0	0	1	0	0	8.38667	85.9833	77.5967	35.0333	118.48	29.41	79.1567	22.1867	80.38
118302	female	13	0	1	0	0	0	1	0	1	0	0	0	0	0	0	0	0	4.55333	83.1733	78.6233	35.04	119.407	28.17	80.3033	21.9967	89.3267
118309	male	12	0	1	1	1	0	0	0	0	0	0	0	0	0	0	0	0	6.03	87.5667	81.53	38.6467	120.357	32.4833	81.2033	24.2367	88.7267
118311	male	10	0	1	1	0	0	1	0	0	0	0	0	0	0	0	0	1	2.91333	81.9967	79.0867	37.5233	116.47	30.77	75.9633	22.6967	79.32
118324	male	13	0	1	1	1	0	0	0	1	1	0	0	0	0	0	1	0	3.77667	81.66	77.8833	30.0933	127.963	28.2733	80.9167	24.45	87.1967
118340	female	17	0	3	0	1	0	1	1	1	0	0	0	0	0	0	0	0	5.45	81.33	75.88	42.7133	100.747	34.2267	77.5833	26.7067	80.84
118373	female	13	0	1	1	1	0	1	0	1	0	0	0	0	0	0	0	0	3.69667	80.47	76.7733	34.88	126.883	27.8933	84.95	23.2033	88.2633
118435	female	20	1	1	0	1	0	0	0	0	0	0	0	0	0	0	1	0	6.11667	76.6733	70.55	47.92	96.84	34.3867	77.0733	23.4	79.2167
118443	male	7	0	3	0	1	0	0	1	0	1	1	0	0	0	0	0	0	2.05333	75.1033	73.0467	40.68	94.3667	28.2333	77.95	17.1733	76.3433
118463	male	11	0	2	1	1	0	1	0	1	0	0	0	0	1	0	1	0	5.06667	83.3467	78.28	38.42	121.343	34.04	69.4267	24.8833	73.1667
118506	female	11	0	1	1	1	0	0	0	1	0	0	0	0	1	0	1	0	6.62667	83.9133	77.2867	40.04	122.223	30.58	80.25	22.93	79.0133
118512	female	11	0	2	1	1	0	1	0	0	0	0	0	0	0	1	0	0	5.59667	79.84	74.2467	42.1467	127.083	26.66	79.3967	18.5133	78.2433
118517	female	16	0	1	0	1	0	1	0	1	0	0	0	0	0	1	0	0	3.22	83.1033	79.88	40.61	116.73	31.4333	87.6667	24.79	83.4867
118602	male	14	0	2	1	1	0	1	0	0	0	0	0	0	1	0	0	1	6.10667	84.5133	78.4067	37.7367	115.047	33.79	84.02	27.59	76.7467
118609	female	14	0	1	0	0	0	1	0	1	0	0	0	0	0	0	0	0	0.816667	82.4733	81.6567	38.5533	124.567	30.8467	88.8	25.66	92.6433
118665	female	11	0	2	1	1	0	1	0	1	0	0	0	0	1	0	1	0	4.41	78.0833	73.6733	33.48	125.263	25.96	75.52	19.8933	75.28
118673	male	13	0	1	0	1	0	1	0	1	0	0	0	0	0	0	0	0	3.24667	75.4833	72.24	40.69	114.36	31.38	67.9333	21.5533	85.1633
118679	female	13	0	1	1	1	0	1	0	5	0	0	0	0	0	0	0	0	5.10333	80.9333	75.8233	42.89	116.723	31.7433	76.9933	24.7867	81.0167
118688	female	14	0	2	0	0	0	1	0	1	0	0	0	0	0	0	0	0	3.24	80.5667	77.32	39.0333	116.963	32.0433	84.0133	26.2	83.8867
118690	female	14	0	1	1	1	0	1	0	1	0	0	0	0	0	0	0	0	6.52667	78.9	72.3733	45.13	109.577	35.1067	85.9033	26.46	80.7933
118794	female	21	0	1	1	1	0	1	0	1	0	0	0	0	0	1	1	0	6.05	81.7533	75.7033	39.2567	137.18	30.1067	79.53	24.2733	85.0133
118795	female	14	0	2	0	0	0	1	0	4	0	0	0	0	0	0	0	0	7.57	82.51	74.9367	35.8033	114.883	27.95	85.2	19.8533	80.0367
118822	female	8	0	3	0	1	0	0	0	0	0	0	0	0	0	0	0	0	-0.946667	75.9367	76.8833	35.1433	118.373	21.9633	75.55	16.9833	82.2067
118854	female	17	0	2	0	0	0	1	0	1	0	0	0	0	0	0	0	0	2.79	86.6067	83.8133	30.5833	128.107	30.2267	79.9833	27.11	84.9867
118856	female	12	0	1	1	1	0	1	0	1	0	0	0	0	0	0	0	0	3.06	82.9067	79.8467	31.85	134.92	28.15	84.81	21.7767	88.63
118872	female	12	0	1	0	0	0	1	0	1	0	0	0	0	0	0	0	0	3.35667	79.36	76	34.2633	119.557	26.6033	80.0767	22.0433	80.1967
118891	female	12	0	1	0	1	0	1	0	0	1	0	0	0	0	0	0	1	1.19333	77.8633	76.6667	35.3067	107.02	33.5567	77.5967	26.4067	79.4033
118912	male	12	0	2	1	1	0	1	0	0	0	0	0	0	0	0	1	0	6.54	86.7667	80.23	36.6967	113.767	33.87	78.9233	25.81	88.6767
118972	female	14	0	1	1	1	0	1	0	1	0	0	0	0	0	0	0	0	7.98667	82.97	74.9833	35.87	107.633	31.9733	81.8467	22.2533	78.7767
118974	male	12	0	3	0	1	0	1	0	1	0	0	0	0	0	0	0	0	-0.09	82.9833	83.0733	35.3967	135.84	27.33	84.3433	24.6133	93.7633
118990	female	13	0	3	0	0	0	1	0	0	0	0	0	0	0	0	0	0	6.81	86.9967	80.1833	37.2967	113.387	29.4733	73.5433	21.31	82.1267
119004	female	15	0	1	1	0	0	1	1	1	0	0	0	0	0	0	0	0	1.86667	80.03	78.1633	42.0167	122.36	32.6533	71.84	26.0933	81.2467
119010	female	29	1	1	0	1	0	0	0	5	1	1	0	0	0	0	0	0	7.79667	81.44	73.6433	39.39	85.36	37.2167	76.88	22.9033	74.4867
119051	female	12	0	3	0	0	0	1	1	1	0	0	0	0	0	0	0	0	-0.283333	77.6133	77.8967	41.4567	122.847	31.6467	82.8267	23.5567	84.16
119067	male	12	0	2	0	0	0	1	1	1	0	0	0	0	0	1	0	0	6.17	80.6467	74.4767	38.7767	112.027	32.55	80.97	26.38	87.86
119078	male	11	0	3	0	0	0	1	0	3	0	0	0	0	0	0	0	0	4.98333	80.55	75.5667	44.3067	118.5	31.5433	71.6833	22.5333	72.11
119089	female	13	0	2	1	1	0	1	0	0	0	0	0	0	0	0	0	0	6.46333	83.8867	77.42	35.9233	122.123	25.3567	82.21	19.8667	76.4233
119100	male	15	0	2	1	1	0	1	1	1	0	0	0	0	0	0	0	0	5.44333	85.1867	79.7433	34.6333	123.93	31.6233	78.89	27.83	78.8333
119111	female	12	0	3	0	1	0	1	0	0	0	0	0	0	0	0	0	0	-0.436667	80.8267	81.2633	31.5833	119.637	28.34	85.0367	20.6833	80.4533
119127	male	15	0	1	1	1	0	1	0	1	0	0	0	0	0	0	0	0	6.74667	82.9467	76.2	35.33	125.19	29.7033	94.2667	24.6033	91.42
119128	female	12	0	1	0	1	0	1	1	1	0	0	0	0	0	0	0	0	0.53	72.57	72.0433	45.21	120.62	25.67	77.03	21.0267	83.81
119152	female	12	0	2	0	1	0	1	0	1	0	0	0	0	0	0	0	0	3.86	86.31	82.45	36.74	121.707	27.6167	81.26	23.5233	85.9367
119176	female	10	0	3	0	1	0	0	0	0	0	0	0	1	0	0	0	0	-1.85	87.5867	89.44	29.8367	121.22	28.52	92.55	21.5633	91.25
119181	male	13	0	1	0	0	0	1	0	0	0	0	0	0	0	0	0	0	1.62	82.26	80.6367	32.0133	122.157	31.0033	83.88	25.8467	85.75
119186	female	13	0	1	1	1	0	0	0	1	0	0	0	0	0	0	0	0	3.79	81.52	77.7267	41.08	124.6	30.9133	71.4733	24.3433	82.1233
119192	male	12	0	2	1	1	0	1	0	1	0	0	0	0	0	0	0	0	8.97	84.55	75.5767	35.8333	115.427	32.3267	70.9	23.4067	72.2233
119193	male	11	0	3	0	1	0	1	0	0	0	0	0	0	0	0	0	1	-1.98667	76.2933	78.2767	38.4367	101.187	34.9467	63.74	27.0367	64.65
119197	female	12	0	2	0	0	0	1	0	1	0	0	0	0	0	0	0	0	4.59	78.1367	73.5467	41.35	116.493	30.0067	73.5333	21.7967	73.77
119198	female	12	0	1	1	1	0	1	0	1	0	0	0	0	0	0	0	0	4.24	75.72	71.48	50.12	112.553	33.9133	74.3467	25.3567	77.01
119209	female	15	0	1	1	1	0	1	1	1	0	0	0	0	0	0	0	0	5.28333	79.7267	74.45	45.6567	111.78	33.6567	77.8033	27.5367	83.3367
119215	female	12	0	2	1	1	0	1	0	2	0	0	0	0	0	0	1	0	6.85333	83.3133	76.4633	38.2267	107.997	37.0633	69.73	25.3233	77.7767
119231	male	14	0	2	0	1	0	1	0	0	0	1	0	0	0	0	0	0	5.80333	78.82	73.0167	39.4	102.423	30.8933	76.1333	21.41	75.09
119273	male	13	0	3	0	1	0	1	0	0	0	0	0	0	0	0	0	0	0.373333	88.6967	88.32	30.7833	136.19	27.94	84.45	26.49	93.4367
119284	male	13	0	1	1	0	0	1	0	0	0	0	0	0	0	0	0	0	5.84	81.4867	75.6467	40.28	119.543	31.0433	76.5267	26.0933	79.2833
119297	female	12	0	2	1	1	0	1	0	0	0	0	0	0	0	0	0	0	7.52667	83.1	75.57	35.7067	104.53	28.3667	75.99	20.3433	75.38
119298	female	10	0	2	1	1	0	0	1	1	0	0	0	0	0	0	1	0	4.84667	86.09	81.2467	30.8867	133.33	29.4433	82.88	23.6533	87.29
119302	female	21	1	1	1	1	0	1	1	1	1	0	0	0	0	0	1	0	5.77	85.14	79.37	29.3133	130.303	27.4833	89.2433	24.5667	84.89
119304	male	11	0	1	0	0	0	1	0	0	0	0	0	0	0	0	0	0	4.27667	79.44	75.1667	45.4	114.837	33.6467	72.9667	24.3567	81.0333
119316	female	12	0	1	0	1	0	1	0	0	0	0	0	0	0	0	0	0	2.45667	84.9033	82.44	38.7267	126.987	29.3133	83.7333	24.6067	84.2233
119329	female	15	0	2	1	1	0	1	1	0	0	0	1	0	0	0	0	0	6.02	82.39	76.37	33.0267	113.773	27.3167	84.39	20.9167	85.55
119342	male	12	0	3	0	0	0	1	0	1	0	0	0	0	0	0	0	0	3.86	81.4	77.54	47.4567	115.797	34.6667	71.01	27.0733	80.5967
119349	female	12	0	3	1	1	0	1	0	1	0	0	0	0	0	1	0	0	4.72333	84.8233	80.1	40.1133	116.19	30.3833	79.3133	22.46	81.62
119362	male	10	0	2	1	1	0	0	0	1	0	0	0	0	0	0	0	0	8.35667	82.2267	73.8733	40.7667	138.777	27.03	74.67	20.7867	72.9
119365	female	14	0	2	1	1	0	1	0	0	0	0	0	0	0	0	0	0	8.31667	88.9367	82.7467	32.2033	132.807	29.4267	76.0633	22.0467	79.32
119394	male	17	0	1	0	0	0	1	1	1	0	0	0	0	0	0	0	0	2.80333	83.3467	80.5433	30.86	128.28	29.63	80.0767	25.1433	88.4367
119406	female	14	0	3	0	0	0	1	0	1	0	0	0	0	0	0	0	0	2.32333	78.9167	76.5933	40.11	117.113	33.7167	78.22	26.14	74.6267
119411	female	11	0	2	1	1	0	1	0	1	0	0	0	0	0	0	0	0	6.51333	82.08	75.5633	36.3533	128.55	28.2867	78.8933	22.3733	89.16
119419	male	11	0	1	0	0	0	1	0	0	0	0	0	0	0	0	0	0	5.28667	84.32	79.04	31.9067	121.05	30.5867	71.6033	20.4633	74.8833
119422	female	27	1	1	0	1	0	1	0	0	0	0	0	0	0	0	0	1	0.113333	82.44	82.3267	38.3333	125.573	29.6667	80.3533	26.2567	83.2467
119423	female	15	0	1	1	1	0	1	0	1	0	0	0	0	0	1	1	0	5.23	85.7867	80.5533	28.7167	133.97	30.2533	79.4433	25.8367	84.9533
119431	female	12	0	2	1	1	0	1	0	1	0	0	0	0	0	0	0	0	9.27667	89.2567	80.13	36.92	130.567	28.37	76.1133	22.0967	78.7367
119432	female	11	0	1	0	1	0	1	0	1	0	0	0	0	0	0	0	0	2.82667	82.6033	79.7767	33.8833	104.98	31.1233	76.2367	21.3333	87.6533
119441	female	15	0	2	1	1	0	1	0	1	0	0	0	0	1	0	0	0	7.52333	85.7	78.1767	37.4	120.353	32.2067	83.96	26.4867	85.2
119451	female	14	0	1	1	0	1	1	1	1	0	0	0	0	0	0	0	0	1.38333	77.6567	76.2667	39.6033	113.137	33.84	80.3967	29.18	87.8067
119461	female	16	0	2	1	1	0	1	0	5	0	0	0	0	0	0	1	0	6.83	82.8233	75.9933	40.1767	123.087	33.9833	84.0667	27.3333	81.1067
119466	female	15	0	2	1	1	0	1	0	1	0	0	0	0	0	1	0	0	6.66333	79.3833	72.7167	39.1233	118.43	33.65	79.3067	24.33	82.2
119488	female	13	0	1	1	0	0	1	0	1	0	0	0	0	1	0	0	0	8.54667	85.76	77.2133	38.56	121.103	31.3233	86.1333	22.65	85.77
119496	female	14	0	2	1	1	0	1	0	1	0	0	0	0	1	0	1	0	6.55	79.6967	73.1433	40.2967	117.797	34	68.3367	26.4433	70.44
119499	female	12	0	2	1	1	0	0	0	5	0	0	0	0	0	0	1	0	6.86667	82.19	75.3233	30.3133	128.67	26.5967	86.8467	23.6167	84.9767
119502	female	12	0	1	0	0	0	1	0	1	0	0	0	0	0	0	0	0	4.14667	87.7933	83.6433	27.6	117.093	29.6633	76.24	22.4567	81.0233
119563	male	12	0	1	0	1	0	1	0	1	0	0	0	0	0	0	0	0	4.81333	76.5933	71.78	45.7	115.867	33.2933	77.73	26.0033	81.9
119573	male	16	0	2	1	1	0	1	0	5	0	0	0	0	0	0	0	0	7.31	88.6133	81.3033	29.9533	119.143	33.7167	79.6433	26.5267	70.2933
119578	male	12	0	1	0	0	0	1	0	1	0	0	0	0	0	0	1	0	6.95333	80.85	73.8933	41.3367	117.683	34.64	75.7733	23.86	80.75
119584	female	15	0	2	1	0	0	1	0	1	0	0	0	0	0	0	0	0	10.9967	80.84	69.8467	44.38	104.35	31.7933	74.8033	23.5267	72.2967
119587	female	12	0	2	1	1	0	1	0	1	0	0	0	0	0	0	0	0	8.05667	89.12	82.5833	32.0733	122.637	31.3467	74.6367	21.5367	84.8333
119588	female	11	0	1	1	1	0	0	0	1	0	0	0	0	0	0	0	0	5.95333	87.5567	81.6	26.3367	121.863	29.6267	75.9567	21.3233	75.7933
119591	female	11	0	2	1	1	0	1	0	1	0	0	0	0	0	0	1	0	7.02333	83.65	76.63	36.52	118.207	29.6467	74.8933	20.8633	75.32
119606	female	12	0	2	1	1	0	1	0	2	0	0	0	0	0	0	0	0	4.96	80.89	75.93	31.05	129.617	25.65	74.51	19.2633	75.7133
119633	female	20	1	2	1	1	0	1	0	1	0	0	0	0	0	0	0	0	9.76333	82.1733	72.4033	43.8167	118.723	34.9567	76.39	26.79	73.38
119658	female	12	0	2	0	0	0	1	1	1	0	0	0	0	0	0	0	0	0.156667	85.6167	85.4567	28.9467	123.027	28.3667	89.4867	25.9333	85.4233
119666	male	12	0	3	1	0	0	1	0	0	0	0	0	0	0	0	0	1	3.12333	87.8167	84.6933	34.0333	124.067	31.8733	75.8167	26.3033	83.05
119669	male	12	0	2	1	1	0	1	0	0	1	0	0	0	0	0	0	0	5.15	75.2367	70.09	34.5833	119.66	31.6833	61.6367	20.5367	65.7433
119686	male	14	0	1	0	1	0	1	0	1	0	0	0	0	0	0	1	0	2.46667	81.2933	78.8267	31.5033	115.54	33.31	80.8633	28.6233	88.2467
119687	male	13	0	2	1	1	0	0	0	1	0	0	0	0	0	0	1	0	6.92333	81.4733	74.5467	36.0333	117.077	32.6467	83.4867	24.7467	80.42
119700	female	12	0	3	1	1	0	1	1	2	0	0	0	0	0	0	0	0	3.65333	79.34	75.6833	43.0467	112.573	32.51	74.5333	24.1633	72.98
119701	male	15	0	1	0	0	0	1	1	1	0	0	0	0	0	0	0	0	1.36333	85.32	83.9567	26.1667	124.37	28.92	85.3633	25.3033	90.3333
119703	female	15	0	2	1	1	0	1	1	2	0	0	0	0	0	1	1	0	4.52667	80.66	76.1333	32.9933	117.537	32.45	76.91	24.5233	75.6533
119709	male	13	0	2	1	1	0	1	0	0	0	0	0	0	0	0	0	0	7.11667	81.6133	74.4967	34.9733	125.307	31.4833	74.1933	22.08	77.7333
119719	female	11	0	2	1	1	0	1	0	1	0	0	0	0	0	0	0	0	7.16	85.0833	77.9167	31.9	118.503	30.3567	70.4933	21.8533	83.38
119725	female	15	0	1	1	1	0	1	0	0	0	0	0	0	0	0	0	0	3.38667	83.6667	80.28	39.1033	121.75	34.2167	80.6933	26.3433	85.1
119736	female	11	0	1	0	1	0	1	0	4	0	0	0	0	0	0	0	0	-0.71	78.8233	79.53	27.3767	124.493	24.1833	81.0967	21.2167	84.58
119742	female	12	0	1	1	0	0	1	0	1	0	0	0	0	1	0	1	0	11.34	89.64	78.45	42.7833	119.56	30.8833	74.3733	22.2367	73.8333
119747	female	15	0	1	1	1	0	1	0	0	0	0	0	0	0	0	0	0	1.23333	75.95	74.72	33.6133	116.903	33.75	86.03	28.13	89.94
119809	female	11	0	2	1	1	0	1	0	1	0	0	0	0	0	0	0	0	1.98	83.6467	81.6633	36.64	120.1	30.2967	79.1333	22.44	81.9233
119896	female	11	0	1	1	1	0	1	0	1	0	0	0	0	1	0	0	0	4.78667	83.7033	78.92	36.1167	118.47	33.9467	75.87	26.7767	82.6933
119907	male	11	0	2	1	1	0	1	0	1	0	0	0	0	0	0	0	0	4.01	78.19	74.1767	39.4867	115.62	30	69.7333	20	79.8933
119913	female	12	0	1	1	1	0	1	0	1	0	0	0	0	0	0	0	0	4.09	83.2067	79.12	31.7933	126.303	27.19	73.2467	20.2767	89.1167
119915	male	23	0	3	0	1	0	1	0	0	0	0	0	0	0	0	0	1	-2.26667	80.56	82.83	42.8567	117.543	35.2333	88.49	28.99	87.0933
119925	male	19	0	2	0	1	0	1	0	1	0	0	0	0	0	0	0	0	5.07333	80.5467	75.4767	29.4167	118.55	34.13	80.21	30.5233	82.9033
119926	female	12	0	1	1	1	0	1	0	1	0	0	0	0	0	0	0	0	1.72667	79.3867	77.66	35.8233	119.92	33.0333	79.3833	27.08	78.8233
120022	male	12	0	1	0	1	0	1	0	1	0	0	0	0	0	0	1	0	1.02	83.7167	82.6967	33.1767	124.887	31.44	79.9133	23.79	80.8633
120095	female	13	0	2	0	0	0	0	0	1	0	0	0	0	1	1	0	0	7.79333	81.93	74.1367	41.57	113.543	30.4533	72.6967	26.3867	78.5667
120138	female	12	0	2	1	1	0	1	0	0	0	0	0	0	0	0	0	0	3.31	80.1267	76.8167	39.5167	118.457	31.6867	76.0867	23.3167	85.7267
120151	female	18	0	1	1	0	0	1	0	1	0	0	0	0	0	0	0	0	7.66	81.2167	73.56	39.2567	108.293	36.65	85.7167	27.4933	84.0333
120162	female	12	0	3	0	1	0	1	1	0	0	0	0	1	0	0	0	1	-2.4	81.4867	83.8833	35.16	122.493	30.8667	79.9967	22.8567	82.3333
120164	female	13	0	2	0	1	0	1	0	1	0	0	0	0	0	0	0	0	4.41	76.6433	72.2367	43.61	104.87	33.5433	82.37	27.1933	79.26
120167	female	12	0	1	1	1	0	1	0	1	0	0	0	0	1	0	1	0	6.04	86.31	80.27	37.0633	119.543	31.3367	89.5167	24.49	84.96
120177	male	12	0	1	0	1	0	1	0	1	0	0	0	0	1	0	1	0	4.24333	83.5833	79.3433	46.2133	117.48	37.1033	81.6067	26.5867	90.0433
120178	male	13	0	3	0	0	0	1	0	1	0	0	0	0	0	0	0	0	4.70333	80.4067	75.7033	47.01	125.407	30.6067	75.8767	25.7567	75.2767
120181	female	13	0	1	0	0	0	1	0	0	0	0	0	0	0	0	0	0	-0.416667	78.52	78.9333	29.1167	132.34	26.0067	80.1767	24.0533	82.2967
120190	female	18	0	1	1	1	0	1	0	1	0	0	0	0	1	0	0	0	4.13667	73.91	69.77	48.5867	124.283	32.1033	85.45	26.8033	82.0533
120206	male	16	0	1	1	1	0	1	1	1	0	0	0	0	0	0	0	0	4.69667	80.22	75.5233	43.3833	122.777	33.7833	81.3967	26.0867	85.91
120221	female	12	0	2	0	1	0	0	0	0	0	0	1	0	0	0	0	0	4.09333	83.0767	78.9833	29.2167	100.12	30.7167	65.3967	21.4233	70.7267
120224	male	13	0	1	1	1	0	1	0	1	0	0	0	0	0	0	0	0	5.12	84.9967	79.8767	34.7	123.693	31.89	83.8733	26.85	82.5467
120227	male	13	0	1	0	1	0	1	0	0	0	0	0	0	0	0	0	0	7.25	84.54	77.29	34.39	120.723	28.6333	81.3167	22.7367	82.77
120241	male	20	0	3	0	1	0	1	0	1	0	0	0	0	0	0	0	0	-0.19	81.5	81.6833	38.71	127.7	32.5533	94.3133	26.2967	90.4867
120296	female	12	0	3	0	0	0	1	0	1	0	0	0	0	0	0	0	0	1.89333	79.0133	77.1233	36.29	118.033	28.6967	77.8933	22.3933	84.48
120297	female	13	0	2	1	1	0	1	0	1	0	0	0	0	0	1	1	0	9.28333	84.8233	75.5367	37.4133	115.787	32.68	70.9433	22.49	69.9667
120298	female	12	0	3	0	1	0	1	1	0	0	0	0	0	1	0	0	0	-4.94333	77.71	82.6533	39.1767	118.63	31.14	71.48	21.76	81.7733
120299	female	15	0	3	0	0	0	1	0	0	0	0	0	0	0	0	0	0	0.346667	81.6933	81.3467	29.6633	123.823	27.1933	86.1833	25.0567	90.5733
120300	female	13	0	3	0	1	0	1	0	0	0	1	0	0	0	0	0	0	-4.74667	78.0333	82.78	29.1033	125.927	27.66	84.3933	23.6133	91.9533
120321	male	14	0	2	0	0	0	1	0	1	0	0	0	0	0	0	1	0	2.50333	76.6667	74.1633	38.7	119.673	31.1833	76.07	23.07	82.51
120322	female	12	0	1	0	0	0	1	0	1	0	0	0	0	0	0	0	0	3.57667	85.43	81.8533	34.3267	117.183	33.97	78.0833	25.8567	86.8667
120344	female	12	0	3	0	1	0	1	0	0	0	0	0	1	0	0	0	1	-4.55667	77.6433	82.2	29.8333	115.247	30.7633	82.1367	25.7767	77.1733
120347	female	13	0	3	0	1	0	1	0	0	0	0	0	0	0	0	0	0	-0.22	81.22	81.44	29.89	109.81	24.19	79.5133	18.7567	77.0733
120382	male	18	0	3	1	0	1	1	1	1	0	0	0	0	0	0	0	0	-0.213333	84.4233	84.6333	41.5167	123.533	37.1667	82.24	32	87.7167
120436	female	14	0	1	0	0	0	1	0	1	0	0	0	0	1	0	1	0	3.37667	76.12	72.7433	44.7433	116.363	32.2233	77.9967	24.14	81.9567
120446	female	12	0	2	1	1	0	1	0	0	0	0	0	0	0	0	0	0	2.87333	80.0433	77.17	32.1433	123.327	27.4133	79.7833	19.8367	79.2233
120512	male	13	0	1	0	0	0	1	1	1	0	0	0	0	0	0	0	0	3.73333	87.81	84.0833	32.8333	118.283	31.6267	80.83	26.9067	90.5933
120549	male	12	0	2	1	1	0	1	0	0	0	0	0	0	0	0	0	1	8.47333	87.22	78.7433	25.6167	120	30.7067	77.1967	22.04	66.4833
120552	female	12	0	1	1	1	0	1	0	1	0	0	0	0	0	1	0	0	3.36667	81.4933	78.1233	43.1367	115.417	31.9867	86.7833	25.0067	90.32
120581	male	13	0	3	0	1	0	1	0	1	0	0	0	0	0	0	0	0	-2.2	84.4033	86.6067	28.1433	117.053	33.0167	76.09	28.6233	86.1233
120584	female	12	0	2	0	0	0	1	0	0	0	0	0	0	0	0	0	0	4.79667	84.65	79.8533	36.01	120.957	29.9033	83.8833	24.7433	85.62
120586	female	12	0	1	1	1	0	1	0	1	0	0	0	0	0	0	0	0	6.79333	89.58	82.7867	28.6867	129.82	29.05	78.3533	22.4933	77.4767
120612	female	23	0	1	0	0	0	1	0	1	0	0	0	0	0	0	0	0	3.44667	82.8567	79.41	34.2433	123.16	34.9333	89.78	28.5433	82.7733
120614	female	13	0	3	0	1	0	1	1	0	0	0	0	0	0	0	0	0	-0.353333	82.9133	83.2667	35.0467	119.137	30.4067	84.9533	24.47	89.3733
120618	male	9	0	1	1	1	0	1	0	0	0	0	0	0	0	0	0	0	4.66667	82.0567	77.39	36.9367	119.98	27.3233	79.7333	21.01	82.2633
120647	male	20	0	2	0	1	0	1	1	1	0	0	0	0	0	0	0	0	3.04	77.15	74.1133	30.9833	118.413	32.0467	71.1233	25.0767	85.7767
120649	female	8	0	3	0	1	0	0	0	0	0	1	0	1	0	0	0	0	-2.78667	80.8067	83.5933	35.6967	116.31	26.5033	81.1633	19.7967	85.5233
120666	female	12	0	1	1	0	0	1	0	1	0	0	0	0	0	0	0	0	4.55333	83.2767	78.7233	42.5967	117.907	32.9133	75.7667	23.8267	84.0867
120694	male	17	0	1	1	1	0	1	1	2	0	0	0	0	0	0	0	0	3.93333	82.5467	78.6167	36.4367	128.203	31.91	80.3767	29.2167	81.18
120768	female	13	0	1	0	1	0	0	0	0	0	0	0	0	0	0	0	0	2.03	86.28	84.25	39.8067	122.867	32.24	79.14	25.1233	79.4333
120770	female	10	0	3	0	1	0	1	0	0	0	0	0	0	0	0	0	0	-1.39	78.4733	79.86	37.9567	112.533	28.62	77.0967	21.24	74.55
120780	female	13	0	2	1	1	0	1	0	2	0	0	0	0	0	0	0	0	4.77	79.2833	74.51	44.53	111.47	30.3667	67.0867	20.1367	72.35
120791	female	12	0	2	1	1	0	1	0	1	0	0	0	0	0	0	0	0	6.94333	85.41	78.4633	30.5867	110.363	31.0533	76.2233	22.1333	80.9867
120795	female	12	0	2	0	1	0	0	0	1	0	0	0	0	0	0	0	0	4.41333	83.07	78.6567	42.1367	114.74	31.43	72.34	23.7567	74.8367
120918	female	11	0	2	1	1	0	1	0	1	0	0	0	0	0	0	0	0	5.34	82.6767	77.34	33.87	114.097	33.4567	68.9767	25.3833	84.9367
121019	female	14	0	3	0	1	0	1	1	1	0	0	0	0	0	0	0	0	-0.593333	81.95	82.5467	36.9633	114.92	35.47	80.91	28.1367	88.16
121030	female	13	0	1	0	0	0	1	0	0	0	0	0	0	0	0	0	0	1.04	87.8433	86.8	25.3167	138.14	24.2533	92.8133	23.22	90.61
121031	male	12	0	1	0	1	0	0	0	0	0	1	0	0	0	0	0	0	0.293333	82.2533	81.96	35.3833	118.33	28.2933	82.96	21.7133	83.66
121033	male	12	0	1	0	1	0	1	0	1	0	0	0	0	0	0	0	0	2.23333	74.2533	72.0167	45.76	114.203	33.72	79.36	23.8967	79.9133
121035	female	12	0	2	0	0	0	1	0	1	0	0	0	0	1	0	0	0	6.04	84.4833	78.4433	37.5933	114.863	32.2767	79.1067	27.5033	81.6867
121056	female	13	0	1	1	0	0	1	0	1	0	0	0	0	0	0	0	0	3.39	82.6833	79.2933	32.6067	123.66	28.3067	78.7267	22.1633	89.6867
121061	female	19	0	1	0	1	0	1	0	1	0	0	0	0	0	0	0	0	1.86333	78.69	76.8267	36.7567	119.107	32.41	83.27	28.26	82.4833
121072	female	12	0	1	0	1	0	1	0	0	0	0	0	0	0	0	0	0	2.62667	82.88	80.2533	34.6833	123.36	33.3	80.75	25.7267	76.9933
121075	male	12	0	2	1	1	0	1	1	0	1	0	0	0	0	0	1	0	5.99333	80.1867	74.19	33.4233	117.857	34.22	77.6167	26.9633	88.15
121076	female	17	0	2	1	1	0	1	0	1	0	0	0	0	0	0	0	0	4.98333	87.8433	82.8533	31.42	116.353	33.33	80.7667	25.9267	82.1767
121079	female	11	0	2	1	1	0	1	1	1	0	0	0	0	1	0	0	0	6.96667	84.25	77.2833	35.6367	120.333	29.6767	73.12	22.7867	79.6967
121087	female	11	0	2	1	1	0	1	0	0	1	0	0	0	0	0	1	0	7.07667	89.0533	82.9133	25.4333	137.737	25.1067	73.6667	21.61	87.48
121091	male	13	0	1	0	1	0	1	0	1	0	0	0	0	0	0	0	0	4.53667	84.0633	79.5267	36.2	126.62	34.17	81.59	28.64	85.38
121139	male	24	0	1	1	1	0	0	1	0	0	0	0	0	0	0	0	0	1.65333	83.4767	81.8167	28.83	127.86	30.7	77.5467	29.6867	81.2267
121149	female	11	0	2	1	1	0	1	0	2	0	0	0	0	0	1	0	0	7.54333	86.12	78.5733	35.3133	121.92	29.9767	67.65	21.3333	73.4767
121154	male	17	0	2	0	0	0	1	0	0	0	1	0	0	0	0	0	0	8.36	89.1067	80.7433	37.6133	114.283	36.53	79.0233	28.19	77.4433
121165	female	12	0	2	1	1	0	0	0	1	1	0	0	0	0	0	1	0	5.58333	82.9033	77.32	25.9233	120.527	32.2933	76.45	25.9	74.3833
121168	female	10	0	2	1	1	0	1	1	0	1	0	0	0	0	0	1	1	6.19667	81.5267	75.33	36.8633	113.333	32.3033	68.9133	23.19	69.15
121177	female	10	0	1	1	1	0	1	0	0	0	0	0	0	0	0	0	0	4.75667	83.03	78.28	36.7933	116.67	32.2433	75.3933	23.4467	72.2933
121184	female	11	0	1	1	1	0	0	0	0	0	0	0	0	0	0	1	0	3.29333	84.7867	81.49	35.44	130.047	29.9567	83.18	22.6233	85.7833
121193	female	12	0	3	0	1	0	1	0	0	0	0	0	1	0	0	0	1	-0.61	79.0633	79.6733	43.5433	117.027	30.0667	81.0333	22.4133	72.5367
121225	male	13	0	1	0	0	0	1	0	1	0	0	0	0	0	0	0	0	5.73	81.3067	75.58	32.0733	97.9933	31.3533	79.5967	26.56	84.1467
121231	female	18	0	1	0	0	0	0	0	1	0	0	0	0	0	0	0	0	4.13	88.4667	84.3333	27.4367	129.32	27.1667	91.4	24.6533	91.5567
121234	female	12	0	1	1	1	0	1	0	5	0	0	0	0	1	0	0	0	2.01667	84.8333	82.8133	32.4967	128.157	28.2533	80.6333	21.8033	73.1033
121235	female	11	0	1	0	1	0	1	0	0	0	0	0	0	0	0	1	0	4.60333	80.0667	75.46	37.7533	116.15	29.7367	80.45	23.7633	82.8233
121236	female	19	0	1	1	0	0	1	1	1	0	0	0	0	0	1	0	0	4.04	87.9633	83.92	39.42	121.193	33.9633	87.4767	26.2133	92.94
121240	female	11	0	1	0	1	0	1	0	0	0	0	0	0	1	0	0	0	0.79	80.5667	79.7733	30.74	120.65	25.5267	75.7533	22.2	86.0133
121256	female	19	0	1	0	0	0	1	0	0	0	0	0	0	0	0	0	0	3.60667	82.4933	78.8867	33.3467	127.993	30.6667	84.4567	24.6667	82.4267
121259	female	18	0	2	1	0	0	0	0	1	0	0	0	0	0	0	0	0	7.02667	78.96	71.9367	41.57	125.193	32.3367	78.73	26.0533	82.8033
121286	female	15	0	1	0	1	0	0	0	1	0	0	0	0	0	0	0	0	-0.646667	80.2267	80.8733	34.5867	120.087	31.73	88.6	29.1033	91.4333
121291	male	11	0	1	0	1	0	1	0	0	0	1	0	0	0	0	1	1	4.61333	78.6067	73.9933	44.25	107.303	30.7567	74.77	21.4567	81.6667
121295	female	12	0	2	0	0	0	1	0	1	0	0	0	0	0	0	0	0	4.72667	78.7067	73.98	35.5267	119.483	27.3333	76.3833	22.5333	81.17
121305	female	14	0	1	1	0	0	1	0	0	0	0	0	0	0	0	0	0	3.88	85.0767	81.1967	35.4267	108.573	29.9367	81.36	24.1833	84.77
121318	female	21	0	1	1	1	0	1	0	5	0	0	0	0	0	1	0	0	6.81667	77.4367	70.6167	44.36	122.51	36.5233	81.45	27.82	78.6933
121341	male	12	0	2	1	1	0	1	0	1	0	0	0	0	0	0	1	0	6.78333	86.79	80.01	34.4367	120.73	30.3	75.2267	22.96	89.4767
121342	male	14	0	2	1	1	0	1	0	0	0	0	0	0	0	0	1	0	4.09667	83.12	79.0267	26.1833	117.547	32.37	76.5433	26.35	76.5667
121347	female	17	0	1	0	1	0	1	0	0	0	0	0	0	0	0	1	0	3.79667	81.94	78.1433	33.7033	113.77	33.52	86.5067	29.0133	87.14
121354	female	28	0	2	1	1	0	1	1	1	0	0	0	0	1	1	1	0	8.64667	84.9933	76.34	37.3867	122.777	34.7467	92.2367	28.6667	84.9567
121371	female	12	0	2	1	1	0	1	0	0	0	0	0	0	0	0	1	0	6.22667	82.2233	75.9967	38.5467	115.59	30.5367	71.7333	21.9767	77.3033
121379	female	11	0	3	1	1	0	0	0	0	1	0	0	0	0	0	1	0	4.4	88.7467	86.0067	26.66	120.323	31.3033	73.9767	23.27	79.1767
121391	female	9	0	2	1	1	0	1	0	1	0	0	0	0	0	0	1	0	9.39333	89.5167	80.1467	30.9833	122.49	29.0367	75.7367	22.1067	80.45
121417	female	15	0	1	1	1	0	1	0	0	0	0	0	0	0	0	0	1	2.06667	86.4133	84.3433	35.8633	128.663	31.44	80.64	26.5467	84.3967
121430	female	12	0	1	0	0	0	1	0	0	0	0	0	0	0	0	1	0	2.51667	80.8733	78.3567	34.0467	108.597	29.49	74.3	24.2467	81.8767
121443	female	23	0	2	1	1	0	1	0	1	0	0	0	0	0	0	0	0	2.89	83.9233	81.0367	29.3267	128.173	29.3267	87.7733	24.01	80.64
121454	female	12	0	3	0	1	0	0	0	0	0	0	0	0	0	0	0	0	-0.08	80.82	80.8967	34.0533	108.343	32.14	84.6567	25.3567	88.25
121484	male	12	0	2	1	1	0	1	0	1	0	0	0	0	0	1	0	0	8.35333	86.2733	77.92	35.2933	126.643	29.7567	71.02	22.8933	82.0733
121499	female	9	0	3	0	1	0	0	0	0	0	0	0	0	0	0	0	0	-1.70333	75.72	77.4267	38.68	112.233	28.7033	73.3133	20.3733	79.89
121519	female	18	0	1	1	1	0	1	0	1	1	0	0	0	0	0	0	0	5.36	80.19	74.83	36.58	121.873	26.8567	83.1833	22.8033	85.9367
121522	female	15	0	1	1	1	0	1	0	0	1	0	0	0	0	0	0	0	6.36	85.8167	79.4533	32.9233	108.837	30.62	94.4367	23.2933	83.53
121525	male	26	0	1	0	0	0	1	0	1	0	0	0	0	1	0	0	0	7.33333	83.08	75.7467	37.6633	109.56	37.0167	90.38	30.0533	85.8667
121531	female	13	0	2	1	1	0	0	0	1	0	0	0	0	0	0	0	0	4.34333	75.9067	71.5633	49.57	113.657	36.4067	74.03	26.74	75.9833
121539	female	11	0	2	0	1	0	1	1	1	0	0	0	0	0	0	1	0	6.04667	81.6867	75.6367	40.7533	116.62	31.6233	78.86	24.5267	86.2
121543	female	11	0	3	0	1	0	1	0	0	0	0	0	1	0	0	0	0	-1.71	77.9733	79.6833	36.0467	113.017	28.3633	77.3967	25.4367	77.9567
121576	female	10	0	3	0	1	0	0	0	2	0	0	0	1	0	0	0	0	-2.09333	81.66	83.75	33.9733	109.3	28.6033	87.68	19.8933	78.97
121578	female	10	0	1	0	1	0	1	1	0	0	1	0	0	0	0	0	0	1.09667	84.1267	83.03	37.56	111.42	32.4367	78.3133	25.77	84.95
121595	female	12	0	1	0	1	0	1	0	0	0	0	0	0	0	0	0	0	3.65333	86.2433	82.59	35.1967	117.9	33.0067	81.58	27.9967	85.5
121598	female	12	0	2	1	1	0	1	0	5	1	0	0	0	1	0	0	0	6.53	81.7867	75.2533	36.7	124.88	31.25	76.15	23.5133	77.93
121601	female	13	0	3	0	1	0	1	0	1	0	1	0	0	0	0	0	0	-4.05667	81.0533	85.1067	26.85	120.177	27.06	86.4767	22.9733	88.1033
121612	female	11	0	1	1	1	0	0	0	1	0	0	0	0	0	1	1	0	5.57667	83.32	77.7433	38.8333	123.547	29.3667	75.88	20.8467	79.3867
121613	female	13	0	2	1	1	0	1	1	1	1	0	0	0	1	0	1	0	9.61	82.9167	73.3067	36.46	124.843	28.5167	85.0167	24.3267	89.9733
121645	female	16	0	2	1	1	0	1	0	2	0	0	0	0	0	0	0	0	5.66	81.7033	76.0433	37.72	123.283	28.5967	79.94	24.9367	79.48
121714	male	13	0	1	0	0	0	1	0	8	0	0	0	0	0	0	0	0	7.20667	89.6833	82.4967	36.7767	113.66	32.73	72.3167	24.4167	78.8633
121717	female	12	0	2	1	1	0	1	0	1	0	0	0	0	0	0	1	0	7.55333	88.7267	82.54	28.5167	132.307	29.6167	76.6333	23.0667	76.7367
121740	male	12	0	1	1	1	0	1	0	1	0	0	0	0	0	0	1	0	6.63667	80.84	74.2033	34.0067	121.96	27.89	76.3367	22.6867	83.2133
121747	female	12	0	2	1	0	0	1	0	1	0	0	0	0	0	0	1	0	8.33	79.9267	71.5967	48.2867	109.863	35.82	76.26	24.5767	73.2667
121763	female	19	0	2	1	1	0	1	0	1	1	0	0	0	1	0	0	0	4.7	81.97	77.27	38.4267	124.067	31.7167	84.91	27.4833	84.86
121802	male	12	0	3	0	1	0	1	0	0	0	0	0	0	0	0	0	0	1.35667	81.55	80.1867	37.8167	127.433	31.6267	76.0767	26.64	89.37
121817	male	11	0	2	0	0	0	1	0	0	0	0	0	0	0	0	0	0	5.30333	74.8567	69.5533	49.27	113.603	36.0833	71.32	25.3367	79.87
121831	male	12	0	1	1	0	0	1	0	0	0	0	0	0	0	0	0	0	5.40667	83.5567	78.1433	41.53	123.117	31.75	88.3933	25.92	87.8833
121841	female	12	0	2	1	1	0	1	0	0	0	0	0	0	0	0	1	0	5.22	76.1833	70.9633	44.9667	116.63	30.71	79.03	21.2233	78.6033
121863	female	18	0	3	0	1	0	0	0	0	0	1	0	0	0	0	0	1	1.76333	78.8167	77.0467	37.8533	116.23	32.0167	81.9133	28.6533	85.5233
121901	female	20	0	2	1	1	0	1	0	5	0	0	0	0	1	0	1	0	9.53667	85.82	76.2833	44.23	102.197	41.2	66.86	28.56	76.66
121958	female	12	0	1	0	0	0	1	0	0	0	0	0	0	0	0	0	0	2.46	84.7433	82.28	39.41	125.093	30.9633	83.54	25.2833	80.6667
121960	female	10	0	1	1	1	0	0	0	1	0	0	0	0	0	0	0	0	5.85	82.5367	76.69	41.6267	110.79	36.6567	74.4733	24.8933	86.0533
121963	female	16	0	3	0	1	0	1	1	1	0	0	0	0	0	0	0	0	-1.77667	79.79	81.5667	41.0533	114.61	33.1067	85.3	26.5367	88.45
121975	female	23	0	1	0	1	0	1	0	1	0	0	0	0	0	0	0	0	3.84667	81.97	78.12	43.0367	125.787	32.7133	92.9633	29.8767	94.0033
121992	male	12	0	3	0	0	0	1	0	1	0	0	0	0	0	0	0	0	3.13667	80.4033	77.2667	44.7967	121.417	33.9467	77.65	24.2733	75.8567
122031	male	12	0	1	1	1	0	1	0	1	0	0	0	0	0	0	0	0	4.58333	77.8667	73.2833	45.2367	119.7	32.74	78.8533	25.0933	87.5967
122032	male	13	0	1	1	1	0	0	0	0	0	0	0	0	0	0	0	0	5.23667	80.64	75.4033	37.9467	106.507	35.0833	75.1633	22.3667	80.88
122055	male	18	0	1	1	1	0	1	0	0	0	1	0	0	0	1	0	0	6.78667	77.5033	70.7133	47.2567	115.9	34.1467	83.85	24.0033	81.8733
122056	female	24	0	1	0	0	0	1	1	0	0	0	0	0	0	0	0	1	2.67333	78.5433	75.8667	41.5433	109.96	31.25	78.8133	26.5767	76.2133
122059	male	13	0	1	1	1	0	1	0	0	0	0	0	0	0	0	0	1	6.74	78.6333	71.89	48.57	112.947	33.9967	81.6933	25.7967	86.1367
122075	female	12	0	3	1	0	0	1	0	1	0	0	0	0	0	0	0	0	3.13667	81.0233	77.8867	35.23	122.897	29.87	74.6933	23.0333	84.2633
122081	male	28	0	2	0	0	0	1	0	0	0	0	0	0	0	0	0	0	4.77	81.9	77.1267	29.4933	122.023	30.9733	81.56	26.92	88.23
122087	male	12	0	2	1	0	0	1	0	1	0	0	0	0	0	0	1	0	8.40333	81.34	72.94	40.9	121.867	31.15	80.3667	24.3033	90.0567
122100	male	9	0	2	1	1	0	1	0	1	1	0	0	0	0	0	1	0	7.19	86.3833	79.19	37.8867	119.04	33.4267	73.44	24.22	81.7167
122103	female	18	0	2	1	0	0	1	0	1	0	0	0	0	0	0	1	0	6.93667	82.5033	75.5667	38.4833	123.427	32.1833	78.8567	24.67	81.2667
122131	female	11	0	2	1	1	0	1	0	1	1	0	0	0	0	0	1	1	6.30333	86.71	80.4067	27.7267	124.53	28.3433	77.6933	23.7833	79.7567
122145	female	27	0	3	0	0	0	1	0	1	0	0	0	0	0	0	0	0	0.33	86.7833	86.45	36.6933	128.043	35.8733	90.0833	28.8967	91.35
122159	female	25	0	1	0	0	0	1	1	1	0	0	0	0	0	0	0	0	6.99667	83.0167	76.0233	40.3733	108.243	38.33	83.4433	28.6367	83.9967
122179	male	25	0	2	0	1	0	1	0	1	1	0	0	0	0	0	0	0	4.52667	82.48	77.9533	30.19	99.08	39.2933	82.5233	30.3633	73.9833
122212	female	19	0	2	1	1	0	1	0	2	1	0	0	0	0	0	1	0	5.44	82.1767	76.74	29.0967	133.327	29.8633	83.7433	26.0467	82.3033
122222	female	18	0	1	1	0	1	0	0	1	0	0	0	0	0	0	0	1	5.16333	83.4167	78.2533	48.8567	120.65	35.9967	83.9533	28.6333	81.0733
122258	male	11	0	2	1	1	0	0	0	0	0	0	0	0	0	0	0	0	7.19	79.3567	72.16	46.5067	109.997	30.2967	73.2533	22.5967	78.88
122260	female	11	0	2	1	1	0	1	0	1	0	0	0	0	0	0	1	0	7.79	88.27	80.48	38.75	130.31	32.7267	73.1667	23.51	84.8833
122315	male	7	0	3	0	1	0	1	0	0	0	1	0	0	0	0	0	0	2.37333	80.6833	78.31	46.2433	108.247	28.7933	73.31	18.46	78.4
122321	male	12	0	2	1	1	0	1	0	1	0	0	0	0	0	0	0	0	6.55333	86.76	80.21	37.5667	122.363	36.27	79.45	28.3233	82.3667
122329	female	11	0	1	1	1	0	1	0	1	0	0	0	0	0	0	0	0	3.60333	77.1133	73.5067	37.38	110.29	33.7033	72.1267	23.15	75.6233
122330	female	13	0	3	0	0	0	1	0	1	0	0	0	0	1	0	0	0	0.333333	77.92	77.5833	38.2933	129.413	29.3567	86.0667	26.9633	92.4367
122332	female	24	0	1	0	0	0	1	0	1	0	0	0	0	1	0	0	0	2.5	76.07	73.5633	48.12	118.603	36.4433	83.4733	29.07	83.88
122337	male	11	0	1	1	1	0	1	0	1	0	0	0	0	0	0	1	0	8.38333	77.69	69.31	44.27	115.567	34.6633	76.79	27.55	76.23
122352	female	11	0	1	1	1	0	1	0	0	0	0	0	0	0	0	0	0	5.97667	86.2167	80.2367	35.3267	115.893	33	72.6067	20.8867	74.86
122361	female	11	0	1	0	0	0	1	0	1	0	0	0	0	0	0	1	0	5.77333	83.1	77.3267	39.6633	119.897	32.0733	85.26	24.96	80.1167
122363	male	9	0	3	0	1	0	1	0	0	0	0	0	0	0	0	0	1	1.43667	78.7133	77.2767	43.77	113.13	31.99	72.2833	20.3333	86.14
122383	male	16	0	2	1	1	0	1	0	1	0	0	0	0	0	0	0	0	6.07667	79.2467	73.17	38.11	118.087	36.29	81.3567	31.5633	82.01
122386	female	13	0	2	1	1	0	1	0	1	0	0	0	0	0	0	0	0	5.22667	77.1267	71.8933	45.4867	116.467	34.41	80.3	27.06	75.7533
122390	female	13	0	3	0	0	0	0	1	0	0	0	0	0	0	0	0	0	4.71	83.7767	79.0667	39.9467	124.4	34.45	88.57	29.18	77.1133
122391	female	16	0	1	0	1	0	0	0	0	0	0	0	0	0	0	0	0	4.00333	85.04	81.04	33.1333	101.833	31.39	87.86	25.3767	89.1233
122392	female	10	0	1	1	1	0	0	0	0	0	0	0	0	0	0	0	0	4.11667	83.2433	79.1367	44.41	110.27	38.3133	74.8233	28.4633	77.2033
122428	female	12	0	1	1	1	0	1	1	0	0	0	0	0	0	0	0	0	0.786667	77.4667	76.6733	38.9333	124.027	29.9	84.33	26.0067	87.5233
122439	female	13	0	3	0	1	1	1	0	1	0	0	0	0	0	0	0	0	2.19	82.9833	80.7967	41.0733	122.133	36.8467	82.6267	29.45	89.98
122444	female	11	0	2	1	1	0	1	0	1	0	0	0	0	1	0	0	0	3.53667	82.4167	78.8767	36.52	117.603	30.98	74.8133	22.7933	79.3267
122463	female	11	0	2	1	1	0	1	0	0	0	0	0	0	0	0	1	0	4.63333	84.98	80.3467	30.4767	126.66	33.3233	77.3067	26.1433	78.2433
122479	male	11	0	1	0	0	0	1	0	1	0	0	0	0	1	0	0	0	6.03333	85.2433	79.21	44.6867	115.583	35.0667	78.6833	25.19	80.6567
122503	female	13	0	2	1	1	0	1	1	1	0	0	0	0	0	0	0	0	8.71667	84.48	75.7633	37.3333	114.447	35.4367	81.37	26.21	76.0133
122510	female	11	0	3	0	0	0	1	1	0	0	0	0	0	0	0	0	0	1.96333	76.61	74.6433	41.5567	112.52	32.0433	79.91	24.9467	71.8633
122513	female	11	0	1	1	0	0	1	0	1	0	0	0	0	0	0	0	0	2.11	77.66	75.55	40.5267	124.847	29.3333	73.1633	23	80.46
122534	female	11	0	3	0	0	0	1	0	0	0	0	0	0	0	0	0	0	4.54	80.3833	75.8433	41.4867	116.373	31.2067	74.1833	22.2233	70.0733
122535	male	14	0	3	0	0	0	1	0	1	0	0	0	0	0	0	0	0	4.62	86.9233	82.3033	35.6567	127.57	27.38	79.65	25.0267	90.4833
122538	male	13	0	2	1	1	0	0	1	1	0	0	0	0	0	0	0	0	5.07	79.3267	74.2533	37.6267	114.323	33.6367	70.1567	24	78.8833
122549	male	11	0	1	0	0	0	1	0	1	0	0	0	0	0	0	0	0	6.20333	83.52	77.3167	39.1767	103.607	33.2367	79.7567	20.5933	74.3467
122564	female	11	0	3	1	1	0	1	0	0	0	0	0	0	0	0	0	0	0.43	87.5433	87.1167	17.8433	138.083	26.0667	88.9067	23.5067	93.1867
122579	female	11	0	1	1	1	0	0	0	1	0	0	0	0	1	0	0	0	3.78333	82.2	78.42	38.8633	129.243	27.81	77.6767	20.31	77.9533
122581	female	11	0	1	0	0	0	1	0	1	0	0	0	0	0	0	0	0	3.74333	83.1633	79.4233	38.18	125.823	29.2867	86.4533	23.21	87.2633
122593	male	13	0	1	0	1	0	1	0	0	0	1	0	0	0	0	0	0	1.52333	82.9933	81.4733	40.72	118.713	33.0233	82.27	26.83	81.06
122599	female	12	0	1	0	0	0	1	0	1	0	0	0	0	0	0	0	0	1.38667	82.26	80.87	36.8967	125.29	30.2133	82.7633	24.06	81.73
122604	female	11	0	2	1	1	0	1	0	1	1	0	0	0	0	0	1	0	10.24	81.6567	71.4167	46.91	115.277	30.9367	75.3633	21.7933	86.78
122614	female	13	0	1	0	1	0	1	0	1	0	0	0	0	0	1	0	0	3.08333	84.09	81.0033	28.84	120.967	30.3767	73.6	24.5267	83.0967
122616	female	13	0	3	0	0	0	1	1	1	0	0	0	0	0	0	0	0	3.59	82.2533	78.6633	49.8867	115.093	34.36	76.0633	23.34	80.69
122646	male	10	0	1	0	0	0	1	0	1	0	0	0	0	0	0	0	0	4.81	80.84	76.03	40.6967	114.323	32.2933	72.6267	23.78	78.3867
122649	female	10	0	1	1	1	0	0	0	0	1	0	0	0	0	0	0	0	3.26667	84.8133	81.5467	36.53	120.217	32.1167	79.7967	23.3267	86.4733
122654	male	13	0	1	1	1	0	1	0	1	0	0	0	0	0	0	0	0	6.70333	86.6	79.8967	37.1367	120.517	33.4533	81.5133	24.6733	85.49
122655	female	14	0	2	1	0	0	1	0	4	0	0	0	0	0	0	0	0	4.12	84.91	80.7867	38.1	127.28	28.5533	80.7167	25.3667	83.52
122657	female	16	0	3	0	1	0	1	0	1	0	0	0	0	0	0	0	0	0.396667	81.74	81.3467	35.7867	124.247	32.92	87.2033	26.3333	87.7667
122674	male	13	0	2	1	0	0	1	0	1	0	0	0	0	0	0	0	0	6.04667	77.03	70.9833	45.7433	124.673	31.9367	70.5433	23.44	84.0667
122681	female	13	0	2	1	1	0	1	0	0	0	0	1	0	0	1	1	0	2.86667	82.6233	79.75	29.6933	121.91	32.1667	79.8333	24.7567	81.88
122696	male	12	0	2	1	1	0	1	0	0	0	0	0	0	0	0	1	0	7.74	80.3833	72.64	40.9533	119.133	33.2933	68.0567	24.19	81.1767
122739	female	12	0	2	1	1	0	1	0	1	0	0	0	0	0	1	1	0	6.96333	83.06	76.1	43.7533	124.29	31.9567	70.5467	22.8067	78.4533
122740	female	12	0	2	1	1	0	1	1	1	0	0	0	0	0	0	0	0	2.88	81.4333	78.5467	29.19	123.607	33.32	76.06	27.8033	81.8867
122753	male	13	0	2	1	1	0	0	0	1	0	0	0	0	0	0	1	0	8.17	79.1633	70.99	43.0433	115.553	35.19	72.5733	26.12	78.9433
122788	female	22	0	1	0	0	0	1	0	1	0	0	0	0	1	0	0	0	4.8	76.2533	71.45	52.3933	124.853	31.2467	88.9267	26.6267	87.0633
122796	female	12	0	3	0	1	0	1	0	0	0	0	0	0	0	0	0	0	-3.19333	75.3633	78.56	44.1867	114.8	33.31	81.9367	27.0733	79.19
122809	female	12	0	1	0	1	0	1	0	1	0	0	0	0	0	0	0	0	1.95667	79.91	77.9533	47.82	114.48	38.09	83.7167	29.63	83.3267
122820	male	11	0	1	1	1	0	1	0	0	0	0	0	0	0	0	0	0	5.69667	85.1033	79.4067	36.8067	124.383	32.1133	76.7733	23.7833	79.5967
122833	female	13	0	1	1	1	0	1	0	0	1	0	0	0	0	0	0	1	4.09333	85.0867	80.9933	30.3367	121.573	31.57	83.7533	25.4233	86.4867
122835	female	12	0	2	1	1	0	1	0	1	0	0	0	0	0	0	0	0	1.86333	82.2867	80.4233	32.25	117.603	31.4967	71.51	24.0233	86.7133
122836	female	14	0	1	0	0	0	1	0	1	0	0	0	0	0	0	0	0	4.62	80.0533	75.43	44.3367	116.453	34.6333	83.4867	27.7867	84.3467
122844	female	12	0	3	0	1	0	1	0	0	0	1	0	0	0	0	0	0	-0.476667	78.4367	78.91	37.1533	108.143	31.2967	84.7633	21.8133	82.5367
122858	female	9	0	3	0	1	0	0	0	0	0	0	0	0	0	0	0	0	-3.26	79.4633	82.7167	34.6833	111.947	31.3767	78.5433	22.1667	82.2733
122866	male	11	0	3	0	1	0	1	0	0	0	0	0	0	0	0	0	0	-2.73	80.5267	83.2567	38.4767	119.843	34.3033	82.0267	27.8233	83.7567
122867	male	12	0	1	0	0	0	1	0	0	0	0	0	0	0	1	0	0	4.47	86.2433	81.7733	38.42	114.993	34.6967	84.42	24.3067	78.8533
122886	female	11	0	2	1	1	0	0	0	1	0	0	0	0	0	0	1	0	5.96333	84.2267	78.26	38.1233	114.127	31.6667	73.6167	20.4233	71.18
122922	female	13	0	3	0	1	0	1	0	0	0	0	0	0	0	0	0	0	0.373333	81.7067	81.3333	35.25	126.47	30.7033	76.8467	26.4	82.6
122927	female	11	0	2	0	1	0	1	0	0	1	0	0	0	0	0	0	0	4.66333	84.2667	79.5967	26.7	97.2533	31.1167	78.9133	24.6233	71.9067
122941	female	17	0	3	1	1	0	1	0	2	0	0	0	0	0	0	0	0	3.79	75.3667	71.58	47.78	115.127	33.46	80.93	26.3667	80.9067
122943	male	13	0	1	0	0	0	1	0	1	1	0	0	0	1	0	0	0	2.91667	85.5733	82.66	38.72	125.663	28.2367	86.2067	23.63	87.6
122945	female	19	1	2	1	1	0	1	0	1	0	0	0	0	0	0	1	0	4.75667	82.8967	78.14	31.4633	127.193	29.5233	80.7767	22.8367	72.4267
122946	male	12	0	3	0	1	0	1	0	0	0	0	0	1	0	0	0	0	-1.10667	80.8267	81.9333	40.06	112.627	36.5267	87.3033	27.93	85.1467
122947	female	33	1	1	1	1	0	1	0	2	0	0	0	0	1	0	1	0	6.04333	79.4733	73.43	42.01	115.927	35.65	87.1767	28.6667	84.8733
122950	female	13	0	3	0	1	0	1	0	0	0	0	0	0	0	0	0	0	1.34	89.0333	88.11	27.2367	118.547	26.7267	81.3833	23.5967	83.5833
122952	male	13	0	2	1	1	0	1	1	1	0	0	0	0	0	0	1	0	4.75333	83.7833	79.03	34.1	127.917	34.8933	83.4067	30.6033	82.6933
122957	female	13	0	1	1	1	0	0	0	1	0	0	0	0	0	0	0	0	3.93	82.7933	78.8667	36.5367	119.5	37.13	81.4333	27.16	81.6967
122959	female	15	0	1	0	0	0	0	0	1	0	0	0	0	0	0	1	0	4.36333	84.2	79.8367	41.56	126.263	35.9267	91.27	28.6333	79.46
122961	male	10	0	3	0	1	0	1	0	1	0	0	0	0	0	0	1	0	1.06	79.33	78.2667	46.49	121.277	34.6367	81.94	28.59	88.19
122982	female	11	0	1	0	1	0	1	0	0	0	0	0	0	0	0	0	0	1.49333	79.1467	77.6533	41.5667	113.903	32.0433	77.9267	24.7	79.6667
122986	female	28	1	3	0	1	0	1	0	4	0	0	0	0	0	0	0	0	-0.533333	80.9467	81.4767	39.4633	126.66	26.7767	90.5867	23.6367	85.9
122987	male	9	0	3	0	1	0	1	0	0	0	0	0	1	0	0	0	0	-0.446667	76.0167	76.4633	47.2767	103.62	33.3733	79.5733	25.8933	82.5333
122995	male	21	1	3	1	0	0	1	1	1	0	0	0	0	0	0	0	1	-1.18333	79.3667	80.55	40.4967	122.03	42.1967	76.5	34.5667	79.9067
122996	female	22	1	3	0	1	0	1	1	0	0	0	0	0	0	0	0	0	-3.09	86.0233	89.12	27.5433	124.147	27.9967	91.84	25.7867	90.5867
123010	male	24	1	3	0	1	0	1	0	1	0	0	0	0	0	0	0	0	0.253333	80.4267	80.1767	39.1167	128.28	38.33	86.2133	31.2667	91.49
123027	female	11	0	2	1	1	0	1	0	1	0	0	0	0	0	0	0	0	4.86	80.8133	75.9533	42.3367	119.073	30.5533	77.13	22.59	77.3567
123061	female	14	0	2	1	1	0	1	0	1	0	0	0	0	0	0	0	0	8.56333	84.63	76.07	38.2367	101.487	32.8467	76.9867	24.5633	76.8833
123069	female	13	0	2	1	1	0	1	0	1	0	0	0	0	0	0	0	0	6.88333	83.8733	76.9933	33.7167	117.84	32.9567	76.17	25.33	81.69
123076	female	19	1	3	0	0	0	1	0	1	0	0	0	0	0	0	0	0	0.343333	78.2	77.8567	36.7833	120.357	27.9467	83.2433	24.04	94.8933
123079	female	11	0	2	1	1	0	1	0	0	0	0	0	0	0	0	1	0	4.99667	80.12	75.12	38.33	120.387	31.1433	75.6533	21.9933	80.8567
123081	female	12	0	2	1	0	0	1	0	1	0	0	0	0	0	0	1	0	6.19	82.6867	76.4967	34.8533	114.26	31.0267	78.2867	22.25	87.4867
123094	male	11	0	2	1	1	0	1	0	1	0	0	0	0	0	0	1	0	7.39667	80.8767	73.48	48.6533	114.617	36.7833	77.3967	24.5633	76.72
123099	female	14	0	2	0	0	0	1	0	1	0	0	0	0	1	0	0	0	2.50333	81.5467	79.05	38.3733	115.97	32.7567	79.6667	26.27	85.29
123102	male	22	1	3	0	1	0	1	0	1	0	0	0	0	0	0	0	1	1.70333	79.3933	77.69	45.7033	120.71	33.08	94.9467	29.73	101.79
123107	female	24	1	2	1	1	0	1	1	1	0	0	0	0	1	0	0	0	7.55333	84.01	76.4567	41.0733	127.067	30.4833	83.2433	25.46	87.0867
123109	female	10	0	3	0	1	0	0	0	0	0	0	0	1	0	0	0	1	-0.826667	80.73	81.5567	37.7433	115.907	32.5367	75.98	25.2933	90.7433
123120	female	19	1	1	1	1	0	0	0	1	0	0	0	0	0	0	0	0	2.98667	79.27	76.2833	29.9667	132.497	29.0567	89.3167	24.8033	87.18
123130	female	12	0	1	0	1	0	1	0	0	0	0	0	0	0	0	0	0	1.26667	77.5467	76.28	38.19	111.92	30.2133	82.0567	23.1133	86.3567
123143	female	14	0	1	1	1	0	1	0	1	0	0	0	0	0	0	1	0	7.48	86.7333	79.25	34.78	120.2	31.33	74.8	23.7367	77.5833
123146	female	14	0	2	1	0	0	1	0	0	0	0	0	0	0	0	1	0	6.02667	84.4067	78.38	31.5133	118.523	31.4567	76.2267	24.86	73.75
123171	male	22	1	3	0	1	1	1	1	3	0	0	0	0	0	0	0	1	-0.283333	77.44	77.7233	43.65	121.79	37.4033	90.65	31	81.13
123194	female	12	0	1	0	1	0	1	0	1	0	0	0	0	0	0	0	0	1.73333	83.4367	81.71	27.28	130.587	29.6467	86.58	25.6267	88.6267
123210	female	11	0	3	0	1	0	1	0	0	0	0	0	0	0	0	0	0	-2.03	81.31	83.3367	27.7433	123.207	23.6067	81.34	21.6367	80.2233
123215	female	11	0	2	1	1	0	1	0	1	0	0	0	0	0	1	1	0	5.41333	81.55	76.1367	35.3467	121.283	31.7767	76.14	22.5667	78.1567
123233	female	13	0	2	0	1	0	1	0	0	1	0	0	0	0	0	0	0	5.63667	83.63	77.99	30.4867	97.1767	27.8567	74.75	21.2	74.2967
123248	male	12	0	3	0	1	0	1	0	0	0	0	0	0	0	0	0	1	0.1	77.9567	77.8567	39.46	126.1	29.9267	89.1167	27.6667	90.8633
123263	female	12	0	2	1	1	0	1	0	2	0	0	0	0	0	0	0	0	5.09333	81.9433	76.8533	40.6733	111.357	34.3967	76.81	25.3567	75.1567
123281	male	13	0	2	1	1	0	1	0	0	0	0	0	0	0	0	0	0	4.29333	81.4067	77.1133	33.1033	115.74	32.4133	83.13	28.9433	93.67
123288	female	13	0	2	0	0	0	1	0	0	0	0	0	0	0	0	0	1	3.89667	80.35	76.4533	42.8267	110.09	34.2567	77.4667	24.4167	72.01
123289	female	12	0	2	1	1	0	1	0	1	0	0	0	0	1	0	0	0	5.38333	85.5967	80.2133	30.9767	128.66	27.86	78.4833	22.2	78.3033
123313	female	11	0	3	0	0	0	1	0	0	0	0	0	0	0	0	0	0	2.2	82.3767	80.1767	40.2933	121.21	33.34	78.3367	27.88	73.83
123318	female	14	0	1	1	1	0	1	0	5	0	0	0	0	0	0	0	0	0.326667	79.56	79.2333	34.6667	122.467	33.4667	83.3033	28.99	82.6967
123325	male	12	0	2	1	1	0	1	0	0	0	0	0	0	0	0	1	0	10.9367	81.54	70.61	48.1267	109.12	37.04	75.8133	23.8633	67.58
123327	female	12	0	2	0	0	0	1	1	2	0	0	0	0	0	0	0	0	5.06333	83.0967	78.03	39.15	115.597	29.3667	76.94	23.3133	84.7467
123340	female	12	0	1	1	1	0	1	0	1	0	0	0	0	0	0	1	0	4.51667	78.0367	73.5233	43.8367	110.547	32.58	79.4633	25.3833	81.2833
123371	female	13	0	2	0	1	0	1	0	0	1	0	1	0	0	0	0	0	3.44667	82.1467	78.7033	33.4967	98.4833	32.8067	73.4867	23.8933	69.7433
123374	female	18	1	2	1	0	0	1	0	1	0	0	0	0	0	0	0	0	5.16333	84.4567	79.29	36.74	121.113	30.7967	85.5433	27.53	91.2167
123412	male	13	0	3	0	1	0	1	0	0	0	0	0	0	0	0	0	0	0.236667	82.2767	82.04	43.0867	116.39	36.0433	84.92	27.63	83.08
123419	female	13	0	3	0	1	0	1	1	0	1	0	0	0	0	0	0	0	5.72333	79.5667	73.8467	41.7933	93.2267	33.6133	74.8133	24.7533	74.6133
123434	female	14	0	2	1	1	0	1	0	0	0	0	0	0	0	0	0	0	2.86	80.3767	77.5167	34.3933	123.887	29.9967	74.0667	24.7833	78.6267
123466	female	29	1	2	1	1	0	1	0	1	0	0	0	0	0	1	0	0	6.07333	87.1667	81.09	27.69	123.1	28.57	78.7233	24.5067	80.7933
123479	male	12	0	3	0	1	0	1	0	1	0	0	0	0	0	0	0	0	1.58667	86.92	85.33	34.0033	113.567	32.81	82.5833	24.9733	88.4767
123488	female	12	0	3	0	1	0	1	0	0	0	0	0	0	0	0	0	0	-0.716667	80.26	80.9767	34.6267	109.99	30	87.8167	22.6667	80.4233
123587	male	13	0	2	1	1	0	1	0	1	0	0	0	0	1	0	0	0	5.93333	79.97	74.0367	46.18	116.42	34.7967	74.36	24.14	74.2133
123606	female	11	0	2	0	0	0	1	0	1	0	0	0	0	1	0	1	0	4.11667	77.9533	73.8367	45.65	113.593	31.3633	72.4033	22.0967	76.27
123629	male	17	0	2	0	0	0	1	0	1	0	0	0	0	0	0	0	0	3.89	84.0333	80.1433	26.9033	117.523	32.0267	90.0367	27.3767	81.8067
123649	female	12	0	1	0	0	0	1	1	0	0	0	0	0	0	0	0	0	5.01333	83.46	78.45	35.2533	121.317	28.1567	83.2	24.0367	87.0333
123654	male	11	0	1	0	1	0	1	0	1	0	0	0	0	0	0	0	0	3.16333	87.92	85.2933	35.5733	118.59	29.2367	75.5867	22.2433	81.33
123657	female	25	1	1	1	1	0	0	0	1	0	0	0	0	0	0	1	0	3.97333	87.53	83.5567	37.2033	122.48	34.8167	85.4033	29.1033	82.44
123658	female	12	0	1	1	1	0	1	0	0	0	0	0	0	0	0	0	0	1.49667	79.0833	77.5833	47.7	112.74	36.69	77.8533	26.5567	74.28
123662	male	10	0	2	1	1	0	1	0	0	0	0	0	0	0	0	1	0	5.62333	79.88	74.2533	36.5733	126.23	31.7	71.17	22.56	75.57
123664	female	21	1	3	0	0	0	1	0	1	0	0	0	0	0	0	0	0	2.72	84.99	82.27	38.0533	123.36	33.0867	83.0733	27.8233	82.1367
123685	female	16	0	2	1	0	0	1	1	1	0	0	0	0	0	0	1	0	4.31	84.0533	79.7467	36.8467	118.597	28.4267	86.6167	25.3567	84.32
123686	female	12	0	3	0	1	0	1	0	0	0	0	0	1	0	0	0	0	-1.65	77.1867	78.8333	41.2867	114.45	29.58	76.7633	24.5933	81.2433
123693	male	12	0	1	1	0	0	1	0	1	0	0	0	0	1	0	1	1	3.87667	74.98	71.1033	47.64	119.967	38.5367	77.4533	30.98	87.94
123722	female	13	0	1	0	0	0	1	0	3	0	0	0	0	0	0	0	0	0.923333	88.1433	87.8667	22.8	131.06	28.4267	89.2733	23.9633	89.7367
123730	female	19	1	1	1	1	0	1	0	0	0	0	1	0	0	0	0	0	-0.04	81.28	81.3267	31.0133	121.517	30.9167	84.43	26.07	79.0733
123751	female	11	0	2	1	1	0	1	0	1	0	0	0	0	0	0	1	0	6.93	81.96	75.0333	35.67	120.007	29.6733	74.6867	22.0433	82.1067
123767	female	8	0	3	0	1	0	1	0	1	0	0	0	1	0	0	0	0	1.61	84.1733	82.56	32.7233	111.423	30.4	84.1867	23.3	81.67
123792	male	13	0	1	0	0	0	1	0	0	0	0	0	0	0	0	0	0	3.12333	85.92	82.8	35.3233	110.253	33.98	88.28	25.7133	87.5867
123799	female	12	0	1	1	1	0	1	0	0	0	0	0	0	0	0	0	1	4.19667	83.66	79.4633	36.91	120.693	29.6067	80.8067	23.7733	83.2467
123807	female	12	0	1	0	1	0	1	0	0	0	0	0	0	0	0	1	0	0.07	76.1433	76.0733	41.1167	114.567	30.91	78.2133	22.0067	79.44
123821	female	21	1	2	1	1	0	0	0	2	1	0	0	0	0	1	0	0	3.87333	83.1567	79.28	26.4	135.12	26.16	86.9833	27.2133	91.3867
123829	female	12	0	1	0	0	0	1	0	1	0	0	0	0	1	0	1	0	6.08333	83.1267	77.0467	52.9167	119.75	30.6967	79.8733	25.2167	84.8867
123835	female	11	0	2	1	1	0	1	0	1	0	0	0	0	0	1	1	0	5.91333	86.9833	81.07	34.9833	133.483	26.45	81.82	23.7567	86.91
123865	female	13	0	1	1	0	0	1	0	1	0	0	0	0	1	0	0	0	6.68667	81.0533	74.3633	49.6867	109.31	37.0233	79.78	28.0133	86.0833
123881	female	12	0	2	1	0	0	0	0	1	0	0	0	0	1	0	0	0	8.39	83.7267	75.3367	46.9233	116.05	31.3367	78.1933	23.6867	69.6067
123888	male	14	0	2	1	1	0	1	1	2	0	0	0	0	0	0	1	0	4.76667	87.1733	82.4067	34.8133	129.363	29.6	80.3667	22.9967	83.9267
123906	male	11	0	2	1	1	0	1	1	1	0	0	0	0	0	0	0	0	7.72667	77.7733	70.0467	47.81	120.993	31.6767	66.5467	21.4667	75.4733
123914	female	11	0	2	1	1	0	1	0	1	0	0	0	0	0	0	1	0	7.02333	84.0367	77.0167	28.4333	122.677	29.5467	75.1967	22.31	84.5067
123928	female	11	0	2	1	1	0	1	0	0	0	0	0	0	0	1	1	0	6.28333	79.9767	73.69	34.5	108.333	32.37	71.3667	22.4433	75.8767
123936	female	22	1	2	1	1	0	1	0	1	0	0	0	0	0	0	1	0	10.8767	86.2667	75.39	36.3067	126.923	29.22	76.1233	23.7567	83.2167
123940	female	14	0	3	0	0	0	1	0	0	0	0	0	0	0	0	0	0	0.8	77.8767	77.0767	39.18	113.837	33.01	79.5133	24.77	73.7733
123982	female	12	0	2	1	1	0	0	0	1	1	0	0	0	0	1	0	0	5.62333	84.25	78.6267	37.08	120.137	30.7833	87.6533	22.32	82.0467
124003	female	9	0	2	1	1	0	0	0	1	0	0	0	0	0	0	1	0	4.13667	77.64	73.51	33.9967	124.607	26.9467	74.11	20.2	74.3733
124006	male	12	0	2	1	1	0	1	0	0	1	0	0	0	0	0	1	0	8.71667	85.25	76.5367	42.4467	120.637	30.4133	75.03	20.25	77
124036	female	26	1	1	0	0	0	1	0	0	0	0	0	0	0	0	0	0	2.66333	87.9367	85.27	38.5633	117.72	35.77	88.4833	28.2167	86.7
124042	female	19	1	2	1	1	0	1	0	1	0	0	0	0	1	0	0	0	5.68667	87.93	82.2433	36.0867	126.467	32.65	79.7833	22.48	74.7467
124083	female	11	0	2	0	0	0	1	1	1	0	0	0	0	0	0	0	0	3.71	77.8633	74.1533	33.8667	117.183	29.7933	74.86	23.0067	86.72
124086	female	19	1	1	1	1	0	1	0	1	0	0	0	0	0	0	0	0	5.23333	77.2333	71.9967	50.3133	121.143	33.06	84.7033	29.7433	89.4167
124090	female	12	0	1	1	1	0	1	0	1	0	0	0	0	0	0	0	0	5.18	82.45	77.2633	36.8	125.337	28.42	79.3767	22.4133	81.2267
124099	female	33	1	3	0	1	0	1	0	1	0	0	0	0	1	0	0	1	3.31	84.7633	81.4567	43.2967	128.813	32.0967	88.9267	29.6567	86.4433
124110	male	10	0	2	1	1	0	1	1	1	0	0	0	0	1	0	1	0	5.22333	85.6467	80.66	33.0233	137.613	27.5967	78.5467	23.4967	81.8233
124149	male	11	0	2	1	1	0	1	0	1	0	0	0	0	0	0	0	0	7.14333	82.4467	75.3067	39.4567	114.25	32.2533	69.22	21.6267	79.26
124172	male	29	1	1	0	0	0	1	1	0	0	0	0	0	0	0	0	0	-0.513333	80.11	80.6233	30.5233	115.033	37.1767	89.33	32.7567	83.8867
124194	female	13	0	1	0	0	0	1	0	1	0	0	0	0	0	0	0	0	1.75667	81.56	79.8	40.4967	126.107	30.7567	93.1	27.13	91.6733
124232	female	8	0	3	0	1	1	1	0	0	0	1	0	1	0	0	0	1	2.26333	75.4967	73.2333	48.2267	111.963	30.27	68.59	21.8867	79.3233
124238	female	13	0	1	0	1	0	1	0	1	0	0	0	0	0	0	0	0	3.74667	80.59	76.84	38.1367	105.187	32.1167	85.2767	25.67	83.3233
124241	female	16	0	1	1	0	0	0	0	1	0	0	0	0	0	0	1	0	2.83	83.75	80.9233	33.0567	130.147	30.5833	78.2433	25.8733	86.1967
124271	female	16	0	2	1	1	0	1	0	0	0	0	0	0	0	0	0	0	3.52333	85.7567	82.2333	27.66	116.703	29.5533	86.5767	23.86	87.3
124277	female	10	0	1	1	0	0	1	0	1	0	0	0	0	0	0	0	0	5.11667	80.25	75.1333	39.4667	121.697	29.5933	75.7567	20.43	81.86
124296	female	12	0	1	1	1	0	1	0	1	0	0	0	0	0	0	1	0	5.98333	83.86	77.8767	37.53	115.98	29.8567	83.2867	23.2967	76.6767
124326	female	11	0	3	0	0	0	0	0	0	0	0	0	0	1	0	0	0	5.68333	81.4033	75.72	41.78	116.487	27.5867	75.0533	21.33	81.5733
124358	female	11	0	2	1	1	0	0	0	0	0	0	0	0	0	0	1	0	6.48667	78.5267	72.0433	33.4233	128.37	26.0467	81.9033	21.1267	81.6067
124368	male	16	0	1	0	0	0	1	0	1	0	0	0	0	0	0	0	0	0.566667	83.8067	83.24	36.2567	119.58	36.6567	85.4533	31.1667	84.9467
124381	female	11	0	2	1	1	0	1	0	1	1	0	0	0	0	0	0	0	6.78667	85.2133	78.43	30.8533	122.397	29.5467	69.39	23.5467	76.9
124407	female	19	1	1	1	0	0	0	1	1	0	0	0	0	1	0	0	0	8.59	86.9667	78.38	38.8	123.773	32.5733	80.5367	25.1533	84.52
124445	female	10	0	3	0	1	0	1	0	0	0	1	0	0	0	0	0	0	-1.66333	84.0567	85.7133	28.1367	120.507	30.0367	82.0667	24.76	87.4733
124461	female	11	0	2	1	1	0	1	0	1	0	0	0	0	0	0	1	0	4.42667	85.38	80.9533	35.6633	128.967	30.8067	84.5767	28.21	81.5367
124516	male	12	0	1	0	1	0	1	1	1	0	0	0	0	0	0	0	0	5.44333	78.8533	73.41	38.83	103.18	34.1233	72.23	24.72	82.6033
124533	female	12	0	1	1	1	0	1	0	0	0	0	0	0	0	0	0	0	4.76333	78.7233	73.96	45.8933	111.003	36.7133	80.13	26.8467	83.23
124546	male	13	0	1	0	0	0	1	0	0	0	0	0	0	0	0	0	0	-0.416667	79.7067	80.1233	34.3033	122.257	30.3567	82.7567	24.2967	90.8267
124548	female	12	0	2	1	1	0	1	1	1	0	0	0	0	0	0	1	0	8.35	80.6767	72.3233	43.6067	108.867	31.4767	74.4833	22.4867	74.1367
124561	female	12	0	2	1	1	0	1	0	0	0	0	0	0	0	0	1	1	4.47667	85.1033	80.6233	34.3633	119.433	32.3767	74.7233	25.2867	80.63
124565	female	11	0	1	1	1	0	1	0	1	0	0	0	0	0	1	0	0	4.65667	88.2567	83.5967	33.3567	116.04	32.17	77.5833	27.5267	83.9533
124576	female	12	0	2	0	1	0	1	1	0	0	0	1	0	0	0	0	0	3.47667	83.0933	79.6167	29.02	116.167	29.0167	84.9067	23.15	88.1867
124587	female	13	0	3	0	1	0	1	1	1	0	0	0	0	0	0	0	0	-0.16	78.5967	78.76	37.4333	110.417	31.8333	83.9	24.4567	89.8633
124599	male	13	0	1	1	1	0	1	1	1	0	0	0	0	0	0	1	0	2.77333	84.86	82.0867	33.95	120.427	33.6367	90.21	27.67	79.4767
124622	female	13	0	2	0	1	0	1	0	1	0	0	0	0	0	0	0	0	5.92333	80.0867	74.1667	42.37	123.083	32.7	80.6167	24.3867	79.9433
124624	male	13	0	1	1	0	0	1	0	1	0	0	0	0	0	0	1	0	5.98	75.0833	69.1033	49.1833	129.1	33.1533	80.2	27.3867	79.91
124627	female	11	0	2	1	1	0	0	0	1	0	0	0	0	0	0	0	0	4.79	74.9367	70.1467	42.7733	111.927	29.2633	73.8667	20.1133	85.7567
124643	female	14	0	1	1	1	0	1	0	1	0	0	0	0	0	0	1	0	7.31333	83.99	76.68	33.02	118.287	28.05	79.9	20.6133	86.3333
124650	female	13	0	1	0	0	0	1	0	0	0	0	0	0	0	0	0	0	4.78	85.5733	80.8	41.1367	119.79	30.71	77.8633	22.93	91.04
124672	female	32	1	1	1	1	0	0	1	1	0	0	0	0	0	0	0	0	6.70333	84.3033	77.5967	32.92	122.483	34.3733	90.89	28.6033	82.2033
124682	female	12	0	2	1	1	0	1	0	1	0	0	0	0	1	0	0	0	2.89333	77.8267	74.9367	30.2333	111.037	29.65	78.76	24.47	79.1633
124701	female	14	0	1	1	1	0	1	0	1	0	0	0	0	0	0	0	0	3.74	84.3033	80.5633	40.4167	111.907	31.6733	80.2767	24.1333	79.7033
124717	female	26	1	1	1	0	0	0	0	1	0	0	0	0	0	1	1	0	5.67333	82.8033	77.13	38.26	129.467	31.2733	88.5033	27.18	90.3133
124723	male	11	0	1	0	1	0	0	0	0	0	0	0	0	0	0	0	0	-2.27667	80.58	82.8533	32.1533	119.647	29.8767	76.5033	24.05	77.92
124735	female	18	1	1	0	1	0	1	0	0	0	0	0	0	0	0	0	0	2.58333	80.95	78.3667	39.29	113.3	33.63	88.8	27.7767	90.9433
124747	female	14	0	1	0	0	0	1	1	1	0	0	0	0	1	0	0	0	6.07	81.8867	75.8167	49.0433	126.28	34.0933	78.8067	26.7067	80.4867
124768	female	11	0	1	0	0	0	1	0	1	0	0	0	0	0	0	0	0	6.50667	87.7167	81.2067	33.3833	115.923	28.7267	81.5567	23.16	90.5667
124773	female	15	0	1	0	0	0	1	0	1	0	0	0	0	0	0	0	0	2.31667	82.52	80.2067	37.67	113.387	31.3667	81.29	25.5133	87
124778	male	15	0	2	1	1	0	1	0	2	0	0	0	0	0	0	1	0	6.97	81.08	74.1067	40	127.32	36.13	76.4167	27.92	76.77
124801	male	16	0	2	1	1	0	1	1	1	0	0	0	0	0	0	1	0	4.11	86.2867	82.6	24.79	129.977	36.21	88.2267	32.8067	83.66
124827	male	12	0	2	1	1	0	1	0	0	0	0	0	0	0	0	1	0	5.80667	86.13	80.3233	30.3	128.29	29.8633	78.3	21.9367	81.3567
124841	female	21	1	1	1	1	0	1	0	1	0	0	0	0	0	0	0	0	6.22333	77.7633	71.54	54.14	124.05	36.8	83.7333	29.9167	73.9467
124844	female	11	0	2	0	0	0	1	0	0	0	0	0	0	0	0	0	1	5.24333	82.21	76.9667	37.7133	115.24	27.0633	75.0833	21.1667	87.06
124912	male	10	0	1	1	1	0	0	0	0	1	0	0	0	0	0	0	1	3.35667	81.4833	78.1267	32.5633	131.883	30.3233	75.2567	25.45	80.79
124935	female	12	0	3	1	1	0	1	0	1	0	0	0	0	0	0	0	0	5.84333	77.22	71.3767	42.1133	105.67	32.09	73.2733	22.89	82.0933
124997	female	13	0	2	1	1	0	0	1	1	0	0	0	0	0	0	1	0	7.42	83.01	75.59	35.8533	125.617	31.3833	70.9567	24.11	76.7367
125004	female	12	0	1	0	1	0	1	0	1	0	0	0	0	0	0	0	0	4.90333	88.7433	85.2267	40.56	125.14	30.8033	84.2167	22.6133	85.9767
125011	female	12	0	2	1	1	0	1	1	1	0	0	0	0	0	0	1	0	7.15333	85.6667	78.5133	38.5933	118.693	29.59	78.7467	20.6833	75.6733
125039	female	24	1	3	1	0	0	1	0	1	0	0	0	0	0	0	1	0	4.17667	82.79	78.6167	49.1167	126.733	34.6433	88.01	32.9933	88.1233
125046	male	35	1	1	0	1	0	0	0	3	0	0	0	0	0	0	0	0	3.68667	88.1367	84.4533	31.56	114.483	34.0133	93.9667	31.9733	93.9167
125079	male	11	0	1	1	1	0	1	0	1	0	0	0	0	0	0	0	0	5.94667	81.4767	75.5233	48.8167	107.467	37.9833	71.92	25.1	83.6267
125084	male	13	0	2	1	1	0	1	0	1	0	0	0	0	0	1	0	0	6.08333	82.5367	76.4633	40.3267	124.07	30.59	74.9267	25.35	84.7633
125088	male	11	0	2	1	1	0	1	0	1	0	0	0	0	0	1	1	0	8.49333	84.69	76.1933	35.43	120.3	33.4733	79.7267	23.7933	82.4367
125113	female	12	0	3	0	1	0	0	0	0	0	0	0	0	0	0	0	0	1.27333	84.6033	83.3333	33.8133	124.743	28.34	82.68	24	81.3033
125119	male	12	0	1	1	1	0	1	0	0	0	0	0	0	0	0	0	0	4.28667	84.6333	80.35	37.7867	115.73	31.98	78.94	23.7133	75.8267
125122	female	12	0	1	0	0	0	1	0	0	0	0	0	0	0	0	0	0	3.68333	84.1033	80.4167	44.6767	114.873	31.1867	77.2433	22.5133	80.7667
125152	male	15	0	1	1	1	0	1	0	4	0	0	0	0	0	0	0	0	2.23333	84.74	82.5067	32.15	121.95	30.2433	94.5833	26.9333	89.55
125154	male	12	0	2	1	1	0	1	0	0	0	0	0	0	0	0	1	0	9.43667	83.8467	74.4167	40.3567	103.763	34.82	72.1167	23.65	72.7967
125165	female	12	0	1	1	1	0	1	0	1	0	0	0	0	0	1	0	0	6.44667	85.5133	79.07	35.3067	124.907	27.2733	76.7933	20.8467	87.3533
125167	female	12	0	2	1	1	0	1	0	1	0	0	0	0	0	0	1	0	1.15667	80.5033	79.3433	33.8533	132.437	28.69	75.02	23.32	86.45
125175	female	12	0	2	1	1	0	1	0	1	0	0	0	0	0	0	1	0	7.7	80.7833	73.0867	51.4933	124.347	34.2167	76.6333	24.0533	79.1033
125176	male	13	0	1	0	1	0	1	0	1	0	0	0	0	0	0	0	0	3.18667	81.3133	78.12	37.1033	124.49	31.7367	77.2533	25.4633	86.55
125200	female	12	0	2	1	1	0	1	0	1	0	0	0	0	1	0	0	0	5.47333	84.7267	79.2567	42.6867	130.4	28.3867	73.7667	21.4133	76.4233
125215	male	12	0	2	1	1	0	0	0	0	0	0	0	0	0	0	1	0	6.04667	80.76	74.7133	40.0933	125.363	34.7933	74.3433	27.03	75.66
125255	female	11	0	2	1	1	0	1	0	0	0	0	1	0	0	0	0	0	5.78	78.6267	72.8467	39.2767	118.677	28.66	68.68	19.1233	81.3133
125261	female	16	0	1	0	1	0	1	0	1	0	0	0	0	0	0	0	0	0.59	77.1333	76.54	43	118.763	32.93	92.6233	28.3367	89.6933
125267	female	15	0	2	1	0	0	0	0	1	0	0	0	0	0	0	1	0	9.29667	84.0567	74.7567	41.22	123.26	32.4	70.3733	22.74	76.5533
125280	female	11	0	2	1	1	0	0	0	2	0	0	0	0	0	1	1	0	4.71667	79.04	74.3167	41.77	127.1	33.0433	75.5267	23.05	78.4
125306	male	12	0	2	1	1	0	1	0	2	0	0	0	0	0	0	1	0	9.39667	85.2167	75.8133	42.1233	123.223	36.08	71.8033	22.7733	84.7833
125310	male	12	0	3	0	1	0	1	0	1	0	0	0	0	0	0	0	0	3.84	82.9467	79.11	45.0867	117.157	29.9567	81.8267	24.6233	86.84
125312	male	12	0	3	0	1	0	1	0	1	0	1	0	0	0	0	0	1	-0.596667	80.6367	81.2367	36.8033	118.54	26.0133	81.55	18.76	86.9867
125316	male	29	0	2	1	1	0	1	0	5	0	0	0	0	1	0	1	0	7.18333	78.5333	71.3467	41.13	122.01	34.2	84.1467	29.6067	84.86
125332	female	12	0	1	0	1	0	1	0	0	0	0	0	0	0	0	0	0	1.09	79.4967	78.4133	38.2167	97.7667	29.7167	80.7033	21.2167	77.2167
125394	female	18	0	2	0	0	0	0	0	5	0	0	0	0	0	1	0	0	8.77333	73.7033	64.92	59.7967	107.21	36.8733	76.8867	29.8733	74.77
125428	female	15	0	3	0	1	0	1	0	0	0	0	0	1	0	0	0	1	-3.18667	84.68	87.8667	29.6	116.333	32.4467	80.5433	24.3467	88.7233
125430	female	19	0	1	1	1	0	1	0	1	0	0	0	0	0	0	1	0	1.26	84.14	82.8767	26.93	130.61	31.9833	87.2767	26.85	89.4267
125433	male	12	0	2	1	1	0	1	0	1	0	0	0	0	0	0	1	0	9.99667	86.6533	76.6567	37.1633	128.613	29.3667	77.9	25.1067	86.7733
125437	female	12	0	1	1	1	0	0	0	0	1	0	0	0	0	0	0	0	5.68	86.9533	81.27	31.77	119.103	28.2833	76.71	22.0233	76.0533
125455	female	13	0	2	1	1	0	1	0	1	0	0	0	0	1	1	0	0	5.98	79.05	73.07	44.82	121.627	37.2567	79.9767	29.4767	80.9133
125467	male	14	0	2	1	0	0	1	0	2	0	0	0	0	0	0	0	0	6.08333	85.65	79.5667	35.4867	119.66	32.73	89.1133	27.8867	90.6567
125472	male	12	0	2	1	1	0	1	0	1	0	0	0	0	0	0	0	0	0.366667	81.3833	81.0167	31.23	118.087	30.66	77.18	24.4867	79.0233
125484	female	12	0	2	1	1	0	1	0	1	0	0	0	0	0	0	1	0	4.41667	78.22	73.8033	44.3667	123.193	31.22	82.75	23.43	81.5933
125487	male	22	0	2	1	1	0	1	1	1	0	1	0	0	0	0	1	0	6.49667	87.1367	80.64	31.84	135.79	27.7267	87.31	25.4333	84.95
125538	female	28	0	1	0	0	0	1	0	1	0	0	0	0	0	0	0	0	5.69667	84.8933	79.1933	30.1367	125.05	32.0333	98.2967	27.0567	89.55
125542	female	19	0	1	1	1	0	1	0	1	0	0	0	0	0	0	0	0	1.97	82.5867	80.62	32.7533	112.81	31.68	80.9233	24.6067	86.8533
125553	female	12	0	1	1	1	0	1	0	1	0	0	0	0	0	0	0	0	6.73	85.55	78.82	40.2633	105.303	30.43	76.45	22.6367	81.8733
125554	female	12	0	3	0	1	0	1	0	1	0	0	0	0	0	0	0	0	0.783333	82.8333	82.0533	36.6267	126.793	28.5367	79.44	23.29	83.45
125562	male	11	0	1	0	0	0	1	0	8	0	0	0	0	0	0	0	0	3.22	80.93	77.71	33.88	106.537	32.18	79.4433	24.4233	88.68
125591	female	11	0	2	1	1	0	1	0	0	1	0	0	0	0	0	0	1	5.86667	83.8467	77.98	33.79	125.5	28.28	71.24	22.4533	72.67
125595	male	12	0	1	1	0	0	1	1	1	0	0	0	0	0	0	0	0	4.40667	76.4567	72.0533	41.7367	116.263	31.3067	80.9733	22.9433	88.4
125618	female	13	0	2	1	1	0	1	1	1	0	0	0	0	0	0	0	0	4.31333	81.0533	76.7367	34.81	133.577	26.39	81.0833	23.6133	86.7833
125636	male	12	0	2	1	1	0	0	1	0	0	0	0	0	0	0	1	0	5.98333	79.08	73.1	39.62	124.497	29.55	80.0867	21.3433	82.2433
125667	male	15	0	3	0	1	0	0	0	0	0	0	0	0	0	0	0	0	0.25	79.0167	78.7633	33.68	117.8	29.38	78.4267	25.8433	89.6233
125682	female	13	0	2	1	1	0	1	0	0	1	0	0	0	0	0	0	1	7.63	86.8067	79.1733	31.74	124.58	29.6767	84.5567	22.06	84.3767
125707	female	16	0	1	0	0	0	1	0	1	0	0	0	0	0	0	0	0	5.7	83.7933	78.0933	38.9767	121.93	33.0333	83.8567	26.6367	82.57
125710	female	14	0	1	1	1	0	1	0	1	0	0	0	0	0	0	0	0	5.11333	81.46	76.3467	34.7333	119.437	29.97	85.2133	24.6267	83.7633
125716	female	11	0	2	1	1	0	1	0	1	0	0	0	0	0	0	0	0	5.39	86.4433	81.0533	34.9667	120.103	29.35	75.3467	23.1333	80.5333
125728	female	21	0	1	1	0	0	0	1	1	0	0	0	0	1	0	1	0	4.72667	83.17	78.4433	39.4733	119.487	33.8533	89.2533	28.2233	86.3167
125732	female	12	0	2	1	1	0	0	0	1	0	0	0	0	1	0	1	0	7.99333	85.0733	77.08	51.4233	118.543	32.3133	72	22.6367	76.6133
125748	female	14	0	1	1	1	0	0	0	0	0	0	0	0	0	0	0	0	3.73333	82.2667	78.53	33.01	116.653	32.4067	80.29	26.73	86.5633
125752	female	12	0	1	0	0	0	0	0	1	0	0	0	0	0	0	0	0	4.05	81.74	77.69	34.0867	118.687	30.7033	85.2167	23.5333	82.4267
125756	female	12	0	2	1	1	0	1	0	1	0	0	0	0	0	0	1	0	3.82667	80.7367	76.91	30.1533	124.807	32.66	78.1667	28.1267	81.2733
125803	male	12	0	1	0	0	0	1	0	0	0	0	0	0	0	0	0	0	6.40667	81.5033	75.1	40.68	119.963	27.35	77.16	21.0933	79.2667
125806	male	16	0	1	1	1	0	1	0	1	0	0	0	0	0	0	0	0	7.30667	81.8633	74.5567	45.1533	120.65	37.2267	83.86	29.3367	83.4233
125891	female	11	0	2	0	0	0	1	0	0	0	0	1	0	0	1	0	0	4.81333	82.5433	77.73	36.7433	112.413	30.4	75.6933	20.1	73.5367
125893	male	11	0	1	1	1	0	1	0	0	0	0	0	0	0	0	1	0	6.08	80.7267	74.6467	42.03	116.063	32.6	77.0267	24.2333	73.6933
125902	male	9	0	1	1	1	0	0	0	0	1	0	0	0	0	0	0	0	5.52333	82.1333	76.6033	42.4633	125.067	34.0067	75.0467	23.0667	81.7833
125910	female	35	0	2	1	1	0	1	0	1	0	0	0	0	0	0	0	0	5.52667	79.6967	74.1667	38.8467	128.103	33.43	80.4033	28.55	76.56
125931	female	13	0	2	1	1	0	1	0	0	1	0	0	0	0	0	1	0	6.61667	81.3033	74.6867	33.4867	119.33	33.3233	82.57	25.8467	86.4567
125939	male	11	0	1	0	0	0	1	0	1	0	0	0	0	0	0	0	0	3.84	76.7633	72.92	40.3833	116.213	32.3367	82.88	24.8567	86.14
125942	female	11	0	1	0	0	0	1	0	0	0	0	0	0	0	0	0	0	1.60667	77.56	75.9533	45.83	123.513	29.2967	80.71	23.48	78.7133
125943	male	12	0	1	0	0	0	1	1	1	0	0	0	0	0	0	0	0	5.96	77.2033	71.2433	36.9567	118.463	32.1467	67.9567	25.08	75.46
125969	male	16	0	1	1	1	0	0	0	0	1	0	0	0	0	0	0	0	3.99667	85.78	81.7833	31.8233	104.56	35.3967	83.1367	30.0733	90.1967
125976	female	25	0	1	0	1	0	1	1	1	0	0	0	0	0	0	0	0	3.52	83.1267	79.61	35.55	116.7	31.0433	79.3433	23.4533	85.8233
125990	female	14	0	1	1	1	0	1	1	1	0	0	0	0	0	0	1	0	6.89667	80.07	73.1733	44.2933	123.757	31.4933	81.8267	21.7433	80.17
125996	male	12	0	2	1	1	0	0	1	1	0	0	0	0	0	0	0	0	5.29333	80.6333	75.34	43.0833	123.557	31.3	76.2633	20.2133	82.05
126048	male	13	0	2	1	1	0	1	0	1	0	0	0	0	0	0	0	0	8.69333	87.3667	78.6733	38.7267	135.377	31.74	72.7833	25.8333	80.88
126064	female	12	0	1	0	0	0	1	0	1	0	0	0	0	0	0	1	0	3.29333	78.1433	74.8533	41.41	113.39	30.7467	80.78	24.18	86.56
126066	male	11	0	2	1	1	0	1	0	0	0	0	0	0	0	0	1	0	5.48	83.5267	78.0467	31.3	126.083	27.9033	66.9867	19.2967	74.5633
126073	male	12	0	1	0	0	0	1	0	1	0	0	0	0	0	0	0	0	4.11667	83.3367	79.22	35.2533	125.767	28.9867	78.1733	22.75	83.3867
126092	male	12	0	3	0	0	0	1	0	0	0	0	0	0	0	0	0	1	-1.42667	81.8233	83.26	38.8333	126.2	35.2233	75.5167	29.13	79.7567
126095	male	22	0	1	1	1	0	0	0	0	0	0	0	0	0	0	0	0	2.81	81.6767	78.87	38.3667	125.08	36.8767	86.0567	32.0967	84.4667
126103	female	20	0	1	1	0	1	1	1	1	0	0	0	0	1	0	1	0	4.95667	82.1	77.1433	42.4133	129.68	34.47	82.17	30.87	86.83
126111	female	20	0	2	1	1	0	1	0	2	0	0	0	0	0	0	0	0	7.67	82.12	74.45	48.2667	123.427	31.2233	69.6233	26.7667	75.2033
126121	female	13	0	3	0	0	0	1	0	0	0	0	0	0	0	0	0	0	3.09667	80.81	77.7133	44.43	119.073	33.6333	86.5367	26.8733	87.64
126133	male	12	0	2	1	1	0	1	0	0	0	0	0	0	0	0	1	0	7.58667	83.6733	76.09	32.4767	139.503	28.3367	74.83	23.7967	84.3367
126134	male	13	0	2	1	1	0	0	0	0	0	0	0	0	0	0	1	0	3.87	83.96	80.0933	32.89	120.16	32.6533	82.78	26.7167	86.83
126139	female	13	0	1	1	1	0	1	1	1	0	0	0	0	1	0	1	0	4.67333	77.5567	72.8833	41.3433	121.683	31.9767	79.9067	27.5333	75.85
126159	female	11	0	1	1	1	0	0	0	0	0	0	0	0	0	0	0	0	7.33	80.1967	72.87	48.23	115.83	31.2267	81.1367	22.95	80.47
126197	female	12	0	1	0	0	0	1	0	0	0	0	0	0	0	0	0	0	5.33	80.9	75.57	37.78	116.313	33.1933	75.9667	26.2167	77.8233
126246	male	12	0	2	1	1	0	1	0	1	0	0	0	0	0	0	0	0	10.1933	89.1667	78.97	32.4567	117.133	35.0633	74.2867	25.28	72.1233
126247	female	11	0	2	1	1	0	1	0	1	0	1	0	0	0	0	1	0	9.58333	77	67.4133	47.2833	120.237	33.55	79.6367	23.6267	84.59
126249	female	11	0	1	1	1	0	0	0	0	0	0	0	0	0	0	1	0	6.69333	82.7767	76.0833	38.0633	123.977	30.9767	70.2233	23.5367	83.8367
126263	male	13	0	1	0	0	0	0	0	1	0	0	0	0	1	0	0	0	3.41333	79.91	76.4933	38.3967	110.953	35.3833	73.7667	26.8867	78.65
126265	male	11	0	1	0	1	0	0	0	0	0	0	0	0	0	0	0	0	2.97	84.82	81.85	35.6233	117.667	28.6733	83.29	22.1867	80.8567
126281	female	13	0	1	1	1	0	0	0	1	0	0	0	0	1	1	0	0	2.18667	80.8533	78.6667	39.6867	123.247	36.24	81.5467	28.7767	85.9033
126291	female	10	0	2	1	1	0	1	0	1	0	0	0	0	1	0	1	0	8.02333	85.02	76.9967	34.2933	128.35	29.3433	78.6467	23.04	91.8833
126300	female	10	0	2	1	0	0	1	1	0	0	0	0	0	0	0	0	0	7.07667	81.0733	74	40.48	117.213	33.4933	79.4067	25.7333	83.4433
126328	male	12	0	1	1	1	0	0	0	0	1	0	0	0	0	0	0	0	4.68	88.8233	84.9567	21.5567	120.807	33.8467	75.9133	23.41	83.2833
126415	female	11	0	2	1	1	0	1	0	0	0	0	0	0	0	0	1	0	4.87667	83.7567	78.8767	35.4433	123.94	27.3	73.4333	19.2433	69.4667
126453	female	26	0	2	1	1	0	1	0	8	1	0	0	0	0	1	0	0	5.32333	83.4433	78.12	25.76	119.883	30.6367	84.4167	26.3967	78.3667
126485	female	11	0	1	0	1	0	0	0	0	0	0	0	0	0	0	0	0	2.68	85.35	82.67	33.9	113.823	29.9833	74.56	21.6733	79.2167
126488	male	11	0	1	0	0	0	1	0	1	0	0	0	0	0	0	0	0	3.16667	83.4967	80.3267	39.73	124.403	31.3067	77.61	23.1067	86.5867
126528	male	10	0	1	0	0	0	1	0	0	0	0	0	0	0	0	1	0	3.62667	79.96	76.3333	42.9933	116.637	28.3133	78.0033	19.68	75.19
126548	female	15	0	2	1	1	0	1	0	0	0	0	0	0	0	0	1	0	3.12	84.3933	81.2733	26.3733	122.267	28.7333	80.6633	23.6533	80.95
126551	female	24	1	2	1	0	0	1	1	5	0	0	0	0	0	0	0	0	9.27333	77.8167	68.5433	58.72	118.613	34.8533	73.9733	25.11	70.6667
126575	female	12	0	1	0	0	0	1	0	0	0	0	0	0	0	0	0	0	0.613333	71.9167	71.2967	45.5767	116.567	31.7767	82.05	26.2367	83.1433
126591	female	11	0	2	1	1	0	1	0	0	0	0	0	0	0	0	1	0	2.91	83.66	80.75	32.55	125.517	31.8633	71.8333	22.3233	76.26
126640	female	20	1	3	0	1	0	0	0	5	0	0	0	0	0	0	0	0	1.04	78.6467	77.6067	44.99	112.157	33.1	85.65	28.14	91.5
126649	male	11	0	2	1	1	0	1	0	0	1	0	0	0	0	0	0	0	5.23	82.2767	77.0467	37.1633	112.443	28.3533	77.8533	21.7067	82.84
126659	female	21	1	2	1	0	0	1	0	1	0	0	0	0	0	0	1	0	9.50667	87.33	79.5733	47.71	128.723	32.3567	81.1567	24.45	81.22
126676	female	18	1	2	1	1	0	1	1	1	0	0	0	0	0	0	0	0	6.37667	80.8167	74.4367	36.4733	109.08	35.2533	74.6967	26.7167	84.31
126682	female	10	0	1	0	0	0	1	0	1	0	0	0	0	0	0	0	0	3.57333	78.9767	75.4033	44.59	122.377	32.6467	73.66	23.1533	81.16
126688	female	14	0	2	1	1	0	1	1	1	0	0	0	0	0	0	1	0	5.04333	79.24	74.1933	38.9733	121.137	35.3333	80.85	28.6167	83.89
126691	female	10	0	2	1	0	0	0	0	0	1	0	0	0	0	0	0	1	8.9	83.3533	74.4567	47.1	108.16	37.0333	74.8467	28.0233	76.0633
126692	female	13	0	1	1	0	0	1	0	1	0	0	0	0	1	0	0	0	5.10333	85.0067	79.9033	29.53	126.803	30.93	81.0667	22.7467	83.3067
126732	female	14	0	2	0	0	0	0	0	0	0	0	0	0	0	0	0	0	4.44	86.1167	81.6767	43.3833	109.33	36.26	74.65	26.14	78.2567
126743	female	11	0	2	1	1	0	1	0	0	0	0	0	0	0	0	1	0	7.24667	81.9067	74.6667	37.69	118.833	30.0433	65.9	21.66	77.12
126747	male	12	0	2	0	0	0	0	0	1	0	0	0	0	0	0	0	0	2.38	80.97	78.5867	35.1667	119.75	31.34	76.55	23.29	78.4433
126771	female	12	0	1	0	1	0	1	0	0	0	0	0	0	0	0	0	0	6.90667	85.1667	78.2633	41.97	96.79	33.8333	76.6433	24.4067	77.4967
126830	male	44	1	3	0	1	0	1	0	0	0	0	0	0	0	0	0	0	0.736667	88.5333	89.1967	36.54	114.62	38.04	90.3333	30.9333	85.46
126902	male	16	0	1	1	1	0	1	1	0	0	0	0	0	0	0	0	0	3.75	79.71	75.9633	33.98	111.033	35.1667	80.9333	27.0267	86.5333
126904	female	14	0	1	0	0	0	1	0	0	0	0	0	0	0	0	0	0	2.39	79.63	77.2367	44.2933	119.643	33.72	78.5	25.7567	79.5033
126937	female	23	1	2	1	1	0	1	1	0	0	0	0	0	0	0	0	0	4.32333	81.1867	76.8667	35.37	117.34	31.9333	80.18	27.1467	73.4233
126939	female	12	0	2	0	0	0	1	0	1	0	0	0	0	0	0	0	0	4.58	80.7867	76.2067	41.6233	116.803	31.07	78.8133	25.4767	81.74
126959	female	13	0	1	1	1	0	1	0	1	0	0	0	0	0	0	0	0	2.34	78.2167	75.8767	35.5167	123.127	29.0967	71.7767	20.8267	74.07
126968	male	19	1	1	0	1	0	0	0	1	0	0	0	0	0	0	0	0	2.01667	88.0733	86.0567	38.5767	129.4	33.0833	85.6167	28.4767	87.63
127048	male	13	0	3	0	1	0	0	0	0	0	0	0	0	0	0	0	0	1.02667	77.13	76.1033	41.7267	112.667	32.04	85.1367	26.04	80.23
127083	male	11	0	3	1	1	0	1	0	0	0	0	1	0	0	0	0	0	-0.243333	85.2533	85.4967	34.6467	108.323	33.6167	75.1733	24.88	78.0767
127090	male	13	0	3	1	1	0	1	1	1	0	0	0	0	0	0	0	0	2.26	87.76	85.82	39.0933	130.167	28.46	81.1333	24.1333	83.3067
127285	female	23	1	1	1	1	0	1	0	0	0	0	0	0	0	0	0	0	6.52	80.7667	74.25	48.7533	126.717	36.5733	86.9867	29.6667	81.96
127331	female	14	0	1	0	1	0	1	0	3	0	0	0	0	0	0	0	0	0.29	77.4233	77.1333	38.5667	116.473	32.24	88.4667	26.38	87.3667
127348	female	28	1	1	1	1	0	0	0	1	0	0	0	0	0	0	0	0	5.33333	83.19	77.8567	38.4133	118.953	35.0567	84.6933	27.13	84.9133
127362	female	14	0	1	1	1	0	1	0	1	0	0	0	0	0	0	1	0	2.77333	85.45	82.6767	27.2733	133.59	27.55	83.5967	25.4433	83.8133
127367	female	12	0	1	1	1	0	1	0	0	0	0	0	0	0	0	1	0	5.3	78.4533	73.1433	37.14	121.413	31.57	73.5967	22.25	79.94
127368	female	22	1	1	0	1	0	1	0	4	1	0	0	0	0	0	0	0	7.16	88.85	81.69	27.69	90.7133	29.1267	87	21.4733	80.5833
127458	male	12	0	2	1	1	0	1	0	1	0	0	0	0	1	0	0	0	6.53333	83.6033	77.0733	33.1133	118.053	31.05	76.9	21.9667	77.01
127460	female	11	0	1	0	0	0	1	0	1	0	0	0	0	0	0	0	0	3.29	82.6133	79.32	37.6833	115.19	31.06	77.64	23.9667	83.7667
127463	male	12	0	2	1	1	0	1	0	2	0	0	0	0	1	0	0	0	5.73667	76.51	70.7767	45.8733	119.867	33.8733	76.0633	26.0733	80.5033
127475	male	12	0	2	1	1	0	1	0	2	0	0	0	0	0	0	1	0	5.75	83.08	77.3333	35.03	120.53	31.99	83.8667	25.54	81.6833
127477	female	20	1	1	1	1	0	0	0	5	0	0	0	0	0	0	0	0	3.1	81.8233	78.7233	32.9567	113.75	34.0833	86.9733	27.8133	86.9867
127497	male	10	0	2	1	0	0	1	0	0	0	0	0	0	0	0	0	0	0.35	77.7167	77.3633	40.2333	123.107	28.52	79.57	23.2267	78.23
127510	male	14	0	1	0	0	0	1	0	0	0	0	0	0	0	0	0	0	1.64667	86.6833	85.0367	33.0067	116.62	34.6833	74.5767	26.5467	80.9667
127525	male	27	1	2	1	1	0	1	0	1	0	0	0	0	1	0	1	0	5.85333	79.8667	74.0133	36.75	124.74	35.1767	82.0167	28.25	84.1367
127575	female	12	0	2	1	1	0	1	1	1	0	0	0	0	1	0	0	0	7.50333	82.0433	74.54	41.1867	126.173	29.8467	75.0867	22.6867	78.5033
127617	female	15	0	2	0	0	0	0	0	1	0	0	0	0	1	0	0	0	-0.596667	83.0567	83.65	29.4333	125.887	27.9967	76.0967	24.82	77.23
127645	female	13	0	1	1	1	0	1	0	5	0	0	0	0	0	0	1	0	4.97	77.0733	72.1033	36.87	124.543	31.0533	84.4	25.72	75.1733
127663	female	10	0	2	1	1	0	0	1	1	0	0	0	0	0	1	1	0	3.32	81.5467	78.2233	35.0467	135.723	28.76	80.5333	22.0767	87.6167
127686	female	19	1	1	0	1	0	1	0	0	0	0	0	0	0	0	1	0	5.75333	78.15	72.3967	48.68	92.88	35.7133	73.7933	23.2067	74.1967
127718	female	12	0	1	0	0	0	1	0	0	0	0	1	0	0	1	0	0	0.476667	76.0767	75.6	41.89	123.073	31.7967	82.8367	25.3067	81.7467
127750	male	13	0	3	0	0	0	0	0	0	0	1	0	0	0	0	0	0	-2.94667	78.77	81.7167	36.8867	120.313	26.6567	79.5267	18.45	86.5567
127772	female	14	0	1	0	0	0	0	0	0	0	0	0	0	0	0	0	0	3.61333	80.36	76.7467	36.7433	116.587	35.0433	83.4567	27.2667	81.7367
127778	female	11	0	1	1	1	0	0	0	0	0	0	0	0	0	0	0	0	4.33333	79.82	75.4933	33.6933	118.637	29.79	80.6567	23.2933	81.3633
127784	female	10	0	1	0	0	0	0	0	1	0	0	0	0	0	0	0	0	6.12667	80.3633	74.24	49.3067	111.493	33.98	73.2667	25.57	76.0833
127792	female	11	0	2	1	1	0	0	0	0	0	0	0	0	0	0	0	0	9.41333	87.5467	80.3033	36.9233	123.68	31.93	71.9967	19.9933	78.0467
127827	female	20	1	1	1	0	0	1	1	1	0	0	0	0	0	0	1	0	6.23	84.1367	77.91	29.0767	129.38	33.4	92.4367	30.7167	90.9567
127831	female	15	0	2	1	1	0	0	1	1	0	0	0	0	1	0	0	0	5.86	83.4467	77.59	39.13	121.61	31.19	80.93	26.2467	80.85
127846	female	14	0	1	1	0	0	1	1	1	0	0	0	0	0	0	0	0	2.96	80.8433	77.88	43.0067	123.48	32.3867	86.5567	26.1633	82.8133
127850	female	12	0	2	1	1	0	1	0	1	0	0	0	0	1	0	0	0	5.59	85.1933	79.6033	33.79	131.94	27.2533	79.8033	20.6433	75.74
127874	female	10	0	3	0	1	1	1	0	0	0	1	0	0	0	0	0	0	3.16	83.32	80.1533	38.86	127.4	29.4667	81.4233	24.5133	83.6267
127876	female	16	0	1	1	1	0	1	0	0	0	0	0	0	0	0	0	0	2.94333	80.1767	77.2367	31.4633	101.533	29.7833	80.12	21.1833	78.96
127886	female	31	1	1	0	0	0	0	0	0	0	0	0	0	0	0	0	0	5.74	80.3433	74.6067	46.6933	112.093	34.71	82.7533	26.46	84.0933
127891	female	10	0	3	0	1	0	0	0	0	0	1	0	0	1	0	0	1	0.326667	79.54	79.21	43.2133	107.57	30.4033	77.58	19.4167	79.8867
127893	female	12	0	1	1	1	0	1	0	0	0	0	0	0	0	0	0	0	2.91	76.4267	73.5167	41.9167	123.147	30.6833	79.7667	25.7333	84.1667
127904	female	19	1	1	1	1	0	1	0	0	0	0	0	0	0	0	0	0	0.41	88.8167	88.4067	26.5733	130.087	28.1	90.76	26.85	83.0933
127930	male	10	0	3	0	1	0	1	0	0	0	0	0	0	0	0	0	0	1.91	76.38	74.4633	40.4733	103.11	30.4767	74.28	22.06	81.52
127936	female	12	0	3	0	1	0	1	1	0	0	0	0	0	0	0	0	0	-4.17333	76.91	81.08	37.1567	120.993	31.64	78	24.1367	89.2167
127949	female	12	0	2	1	1	0	1	0	5	0	0	0	0	0	0	0	0	5.73333	82.23	76.4967	28.2867	112.963	31.9733	70.1233	22.89	77.6667
127951	female	12	0	1	0	1	0	1	0	0	0	0	0	0	0	0	0	0	1.91	78.18	76.2733	40.45	111.983	33.1067	75.37	26.6733	80.6867
127989	male	12	0	1	0	0	0	1	0	1	0	0	0	0	0	0	0	0	5.58333	81.81	76.22	38.9733	108.963	32.5433	80.5267	24.2967	83.8
127993	female	11	0	1	0	0	0	1	0	0	0	0	0	0	0	0	0	0	0.476667	75.5033	75.03	35.9933	128.367	23.6267	77.63	18.6567	82.8733
127997	female	12	0	1	0	0	0	1	0	0	0	0	0	0	0	0	0	0	4.70333	81.53	76.8233	38.51	114.133	32.6433	70.71	23.6333	74.9267
128000	female	19	1	1	1	1	0	1	0	1	0	0	0	0	0	0	0	0	3.52	83.2467	79.73	33.5267	119.79	29.68	80.4967	22.59	74.9
128016	female	12	0	1	1	1	0	0	0	1	0	0	0	0	0	0	1	0	7.20333	86.9533	79.75	36.21	124.993	29.69	77.0833	22.13	77.15
128047	female	13	0	1	1	1	0	1	0	1	0	0	0	0	0	0	0	0	3.25	79.2367	75.99	41.7933	117.277	33.94	80.2733	27.0233	82.6033
128048	female	13	0	1	0	0	0	1	0	0	0	0	0	0	0	0	1	0	2.21667	79.3067	77.0933	38.06	120.353	29.66	78.86	25.4967	83.2267
128075	male	12	0	1	1	0	0	1	0	1	0	0	0	0	0	0	0	0	5.26667	89.69	86.1333	29.5633	129.75	30	80	23.3333	84.9933
128080	female	14	0	1	1	1	0	1	0	0	0	0	0	0	0	0	0	0	8.2	82.4833	74.2867	47.6267	107.503	37.05	75.12	25.78	75.4867
128084	male	10	0	1	1	1	0	1	0	1	0	0	0	0	0	0	0	0	4.37667	85.92	81.5433	36.32	115.933	28.26	77.2133	23.6767	86.64
128096	female	10	0	1	1	1	0	0	0	1	0	0	0	0	0	0	0	0	6.20667	84	77.7933	36.33	124.783	25.9867	70.19	19.7833	86.5967
128103	female	11	0	2	0	0	0	0	0	1	0	0	0	0	0	0	1	0	5.11333	82.6933	77.58	40.1667	121.6	31.3267	80.9067	26.1533	82.7067
128105	female	16	0	2	0	0	0	1	1	1	0	0	0	0	0	0	0	0	6.82333	86.13	79.3067	33.45	106.017	31.3367	70.3867	22.45	81.27
128118	male	11	0	1	0	1	0	1	0	0	0	0	0	0	0	0	0	0	2.15333	86.1867	84.0333	40.8667	108.31	32.36	80.74	25.5733	88.7467
128126	female	11.5	0	1	1	0	0	1	0	1	0	0	0	0	0	0	1	0	5.25	81.1933	75.9433	37.5633	126.45	29.32	82.23	22.6733	86.5867
128159	female	21	1	2	0	0	0	1	1	1	0	0	0	0	0	0	0	0	3.54333	83.6167	80.08	31.5167	116.677	29.7233	98.0567	24.6567	88.7967
128175	female	12	0	2	1	1	0	0	1	0	0	0	0	0	0	0	1	0	3.81333	84.48	80.6667	34.42	115.63	30.7233	83.6733	24.4267	89.8133
128179	male	11	0	1	0	1	0	0	1	0	0	0	1	0	0	0	0	0	3.18667	80.3867	77.2033	39.5933	111.473	27.43	72.1033	20.11	78.3733
128182	female	30	1	1	1	1	0	1	1	1	0	0	0	0	0	0	1	0	4.51333	82.5	77.99	39.8867	125.193	36.4567	83.0133	30.1567	82.7
128183	female	22	1	1	1	1	0	1	0	1	0	0	0	0	0	0	0	0	6.33	83.4333	77.1033	41.6333	108.683	37.6667	79.4867	28.5067	81.7133
128203	female	12	0	1	1	1	0	1	0	1	0	0	0	0	0	0	0	0	3.65333	82.5933	78.94	32.5333	126.577	29.8767	79.4933	24.9267	84.0567
128205	female	10	0	1	0	0	0	1	1	0	0	1	0	0	0	0	0	0	0.01	80.2667	80.25	27.2	105.56	25.0033	77.1267	19.7667	82.3333
128222	female	9	0	1	0	1	0	1	1	0	0	0	0	0	0	0	1	0	5.47333	84.3667	78.8933	39.5567	113.18	33.3067	73.1367	24.03	77.0233
128253	male	13	0	1	1	1	0	1	1	0	0	0	0	0	0	0	0	0	3.16667	78.91	75.74	30.6833	103.967	34.7967	77.52	24.8	82.9
128271	female	19	1	2	1	1	0	0	0	2	0	0	0	0	0	0	0	0	6.23667	88.17	82.03	33.9267	136.863	30.3833	83.5467	23.49	88.7733
128277	male	13	0	1	1	0	0	1	0	1	0	0	0	0	0	0	0	0	4.55667	85.1267	80.57	35.7733	119.757	35.5967	69.6	25.4233	74.27
128317	female	13	0	3	0	0	0	1	0	0	0	0	0	0	0	0	0	0	-0.773333	81.95	82.72	34.8667	112.347	32.0967	77.62	26.7033	79.4733
128388	female	11	0	1	0	0	0	1	0	0	0	0	0	0	0	0	0	0	7.50667	87.1767	79.6733	40.21	114.823	29.28	77.5833	22.2	83.37
128389	female	12	0	1	1	1	0	1	0	0	0	0	0	0	0	0	0	0	4.00667	78.1167	74.11	36.5767	127.833	28.34	84.2867	24.58	81.17
128390	male	12	0	2	1	1	0	0	0	5	0	0	0	0	0	0	1	0	7.29667	81.62	74.3233	26.7433	114.11	37.9633	81.5833	29.74	85.2867
128391	female	11	0	2	1	1	0	1	0	1	0	0	0	0	0	0	0	1	3.53	72.0533	68.5233	46.7533	113.087	35.32	78.36	26.64	83.0267
128409	female	11	0	1	1	1	0	1	0	0	0	0	0	0	0	0	0	0	3.74667	74.2033	70.4567	38.78	113.693	32.08	70.8067	23.94	76.82
128410	female	11	0	1	1	1	0	1	0	1	0	1	0	0	1	0	1	0	7.32333	86.3167	78.9933	41.26	115.89	28.3333	80.07	21.1867	80.6867
128420	female	13	0	1	0	0	0	1	0	1	0	0	0	0	0	0	0	0	3.96667	81.4967	77.53	40.36	120.337	34.9933	77.56	27.4833	82.2333
128486	female	21	1	3	0	1	1	1	1	1	0	0	0	0	0	0	0	0	2.86333	78.37	75.5067	38.6367	126.673	27.54	84.0533	25.9667	86.3233
128523	female	32	1	1	1	1	0	0	0	1	0	0	0	0	0	0	0	0	4.5	82.5433	78.0467	36.1133	128.71	32.79	89.7967	27.3167	89.3067
128544	male	12	0	1	0	0	0	1	0	1	0	0	0	0	0	0	0	0	3.25	83.0367	79.7867	42.6733	117.757	31.7633	80.4167	21.88	88.3967
128545	male	15	0	1	0	1	0	1	0	1	0	0	0	0	0	0	0	0	1.67	82.36	80.6833	35.5533	120.753	30.9867	80.8467	23.5533	87.31
128555	female	24	1	1	1	1	0	1	0	1	0	0	0	0	0	0	0	0	6.41333	83.8133	77.4033	36.8867	127.71	29.42	89.1767	26.6667	90.88
128559	male	21	1	2	0	0	0	1	1	1	0	0	0	0	0	0	0	0	5.45333	83.2533	77.81	35.1367	116.627	29.7233	84.1	25.4533	84.96
128564	male	12	0	1	0	0	0	1	1	0	0	1	0	0	0	0	0	0	2.67667	79.1767	76.5033	42.1533	122.983	29.3067	85.91	23.7133	80.98
128568	female	13	0	1	0	0	0	1	0	0	0	0	0	0	0	0	0	0	1.93333	75.69	73.76	38.3367	110.607	27.1067	82.9667	21.29	87.0633
128576	female	11	0	1	1	1	0	1	0	0	0	0	0	0	0	0	1	0	5.73	81.01	75.28	33.0633	115.947	27.3267	80.12	20.7333	77.9567
128589	female	13	0	2	0	1	0	1	0	0	0	0	0	0	0	0	0	0	4.23	83.65	79.42	35.5967	109.323	30.8733	93.3567	26.0733	87.9167
128595	female	18	1	2	1	1	0	1	1	1	0	0	0	0	0	1	0	0	4.88667	86.0333	81.14	33.7833	116.687	32.75	75.2967	27.07	78.4667
128596	female	10	0	2	1	1	0	1	0	0	0	0	0	0	0	0	1	0	8.34333	84.94	76.5933	35.3833	120.703	27.2033	83.5367	23.9133	85.0833
128610	male	12	0	1	0	0	0	1	0	1	0	0	0	0	0	0	0	0	3.98667	86.18	82.1967	37.3567	128.25	31.2533	82.5067	24.7633	89.17
128618	female	10	0	1	0	1	0	1	0	0	0	0	0	0	0	0	0	0	1.49667	85.6233	84.13	36.6867	112.583	30.1267	81.0967	22.64	74.23
128619	female	12	0	1	0	1	0	1	0	0	0	0	0	0	0	0	0	0	3.84	77.1833	73.3433	44.9533	121.177	28.0033	84.9767	21.97	80.6
128621	female	12	0	1	1	1	0	1	0	0	0	0	0	0	0	0	0	0	4.21667	87.98	83.9233	27.1267	124.217	26.2367	84.4233	21.22	87.02
128630	female	11	0	1	0	0	0	1	0	0	0	0	0	0	0	0	0	0	2.71333	81.54	78.8167	43.23	121.577	31.3333	79.8833	25.69	80.3233
128653	female	13	0	1	0	0	0	1	0	0	0	0	0	0	0	0	0	0	1.86333	77.1033	75.2333	41.9133	129.23	28.72	80.22	23.8667	82.3633
128658	female	12	0	1	0	0	0	1	0	1	0	0	0	0	0	0	1	0	0.303333	80.12	79.8167	36.2433	121.28	30.3267	76.2133	24.8433	91.1633
128673	male	11	0	3	0	1	0	1	0	0	0	0	0	0	0	0	0	0	1.20333	82.8267	81.6233	41.52	111.81	33.4	83.4233	26.7467	86.39
128680	male	19	1	2	1	1	0	1	0	1	0	0	0	0	0	0	0	0	5.45	86.63	81.18	41.56	116.38	35.2367	87.8833	32.6567	93.1967
128686	male	12	0	2	1	1	0	1	0	1	0	0	0	0	0	0	0	0	6.64333	79.06	72.4167	39.6467	96.8867	32.29	68.5467	21.76	69.8433
128690	female	13	0	2	0	0	0	1	0	1	0	0	0	0	0	0	0	0	3.63667	80.2833	76.6433	44.1033	122.493	32.0567	80.0033	24.57	82.1333
128698	male	13	0	2	1	1	0	1	0	2	0	0	0	0	0	0	1	0	6.23	84.8233	78.5967	37.6633	118.997	37.6767	83.7267	30.03	83.86
128701	female	23	1	1	0	0	0	0	1	0	0	0	0	0	0	0	0	0	6.24	79.0567	72.8167	41.58	109.3	29.13	90.3733	20.6467	81.7
128757	male	14	0	2	1	0	0	1	0	1	0	0	0	0	0	0	0	0	5.31	83.3867	78.0767	44.2867	117.29	35.0267	73.88	24.2533	75.66
128768	female	12	0	3	0	1	0	1	1	0	0	1	0	0	0	0	0	0	-2.49	80.7467	83.2333	34.1933	119.137	28.75	87.5867	23.3067	95.25
128776	female	12	0	1	1	1	0	1	0	1	0	0	0	0	0	0	0	0	4.80333	78.9333	74.13	44.8933	108.303	31.6233	76.95	22.5367	80.7367
128778	female	11	0	2	1	1	0	1	0	0	0	0	0	0	0	0	0	0	6.56667	79.7067	73.14	31.1133	119.347	29.3533	70.1467	21.7233	74
128797	female	10	0	2	1	1	0	1	0	2	0	0	0	0	0	0	0	0	7.06333	88.0833	81.11	34.88	108.37	32.41	74.63	22.4333	83.1033
128803	female	11	0	2	1	1	0	1	0	5	0	0	0	0	0	0	1	0	7.03667	87.99	80.9533	32.68	124.067	27.79	70.15	19.48	80.2267
128845	male	11	0	1	1	1	0	1	0	1	0	0	0	0	0	0	0	0	4.1	81.5767	77.4767	43.0133	116.15	32.6767	81.2567	23.98	85.75
128855	male	15	0	2	0	1	0	1	0	2	0	0	0	0	0	0	0	0	3.56333	79.7767	76.2167	35.56	106.193	34.4767	73.0133	27.33	80.1067
128863	female	19	1	1	0	0	0	1	0	0	0	0	0	0	0	0	0	0	3.58333	84.3233	80.7367	36.0367	116.197	30.9167	87.13	27.71	79.5367
128875	male	12	0	1	1	1	0	1	0	5	0	0	0	0	0	0	0	0	6.41667	78.2367	71.8167	48.9733	124.33	26.6	73.9467	21.46	78.9333
128881	female	12	0	2	1	1	0	1	1	1	0	0	0	0	0	0	0	0	8.47667	77.5333	69.0567	40.59	120.11	26.6267	75.2733	19.89	73.7933
128883	female	13	0	2	1	1	0	1	0	0	0	0	0	0	0	0	1	0	5.04333	80.3367	75.29	33.2967	115.583	31.5333	73.2	24.1933	74.5433
128884	female	13	0	2	1	1	0	0	0	0	0	0	0	0	0	0	1	0	4.51	83.52	79.0067	31.8467	131.607	25.2167	87.2367	22.88	85.27
128885	female	13	0	1	0	0	0	1	0	0	0	0	0	0	0	0	0	0	5.24333	84.56	79.3167	40.6833	103.337	39.19	74.1033	28.35	76.3533
128894	male	13	0	2	0	1	0	1	0	1	0	0	0	0	0	0	0	0	6.53667	87.2167	80.68	40.6	97.2567	34.5667	78.6767	25.8067	84.8267
128896	male	12	0	2	1	1	0	1	0	1	1	0	0	0	1	0	1	0	4.37	84.0167	79.6433	32.58	129.317	29.5067	81.0933	22.3467	85.4067
128922	female	13	0	1	1	1	0	0	0	0	0	0	0	0	0	0	0	0	4.81333	77.8433	73.0333	34.9433	124.867	29.6767	84.6667	22.81	88.5733
128970	male	16	0	2	0	1	0	0	0	0	1	0	0	0	0	0	0	0	4.00667	82.61	78.61	31.8667	111.643	31.8233	91.0767	25.0967	88.5067
128989	female	16	0	2	1	1	0	1	1	1	0	0	0	0	1	0	1	0	6.54333	83.94	77.4	32.8933	128.11	29.5967	78.39	23.7333	82.0967
128992	female	8	0	3	1	0	0	1	0	0	0	1	0	0	0	0	0	0	-2.00333	72.4	74.4	39.7567	109.143	31.1833	78.71	21.46	84.3733
128993	male	13	0	1	0	0	0	1	1	5	0	0	0	0	0	0	1	0	6.86333	75.3333	68.4667	61.8933	118.5	35.67	83.37	25.7567	82.9033
128998	male	16	0	1	1	1	0	1	0	1	0	0	0	0	1	0	0	0	5.65	88.1167	85.69	30.3033	128.433	33.06	94.9133	27.2467	87.0667
129032	female	13	0	1	0	0	0	1	0	0	0	0	0	0	0	0	0	0	1.67667	85.5533	83.8767	24.7567	124.977	27.9367	75.6133	24.7067	87.7033
129034	female	17	0	1	0	0	0	1	0	1	0	0	0	0	0	0	1	0	4.41667	80.2467	75.8267	46.14	126.067	32.3933	89.2433	28.7533	81.3867
129058	male	17	0	1	0	0	0	0	0	1	0	0	0	0	0	0	0	0	5.01	87.4433	82.43	36.4633	117.603	39.7333	82.2933	33.89	80.8667
129059	female	12	0	1	0	1	0	1	0	1	0	0	0	0	0	0	0	0	1.97333	83.79	81.8133	31.5933	125.343	28.59	83.89	25.4833	94.0267
129066	male	14	0	1	0	0	0	1	0	1	0	0	0	0	0	0	0	0	4.58667	87.92	83.33	36.26	126.497	33.37	81.7267	27.0767	90.5767
129073	male	18	1	1	0	1	0	1	1	0	0	0	0	0	0	0	0	0	-0.11	85.46	85.5667	21.6133	119.603	26.4467	90.9067	23.52	87.13
129088	female	11	0	2	1	1	0	1	0	1	0	0	0	0	0	1	0	0	11.1967	84.1767	72.9767	45.2633	122.287	34.1067	73.2233	24.3133	81.86
129090	male	12	0	2	1	1	0	1	0	1	0	0	0	0	0	1	0	0	6.12667	80.9033	74.7733	37.6233	117.13	31.9833	71.2633	23.2333	79.5367
129109	male	12	0	2	0	1	0	0	1	0	1	0	0	0	0	0	0	0	7.84	88.87	83.29	24.99	110.437	30.3867	78.0767	21.6833	79.85
129123	female	12	0	1	0	0	0	1	0	1	0	0	0	0	0	0	0	0	4.05333	82.6167	78.56	38.2967	112.75	31.5467	84.5133	24.1767	92.61
129124	female	12	0	1	0	0	0	1	0	0	0	0	0	0	0	0	0	0	2.1	80.9067	78.8067	39.3133	113.58	30.3967	82.0233	23.32	82.3133
129127	male	13	0	1	1	1	0	1	0	0	0	0	0	0	0	0	1	0	4.25	79.08	74.8267	37.5433	117.26	33.39	77.1533	23.1933	75.8
129128	female	12	0	2	1	1	0	1	0	1	0	0	0	0	0	0	0	0	6.23667	85.59	79.3567	41.32	116.953	34.8867	83.9667	27.14	80.5
129224	male	13	0	2	1	1	0	1	1	1	0	0	0	0	0	0	0	0	5.24667	80.7267	75.4767	39.2167	124.79	32.07	86.85	26.4233	83.1933
129227	female	11	0	3	0	1	0	0	0	0	0	0	0	0	0	0	0	0	-1.30667	79.3333	80.64	36.47	127.953	25.95	66.5333	19.15	76.4067
129229	male	12	0	1	0	1	0	1	0	0	1	0	0	0	0	0	0	0	2.32667	83.2167	80.89	31.0467	120.41	23.3233	86.8833	20.93	92.0033
129230	male	13	0	1	0	0	0	1	0	0	0	0	0	0	0	0	0	0	1.67333	78.2267	76.5533	41.67	119.623	31.9067	77.56	26.0533	82.4067
129235	female	10	0	1	1	1	0	0	0	1	0	0	0	0	0	0	0	0	3.88667	81.23	77.3433	29.3633	118.013	30.4733	80.9133	21.2033	83.2533
129241	male	12	0	2	1	0	0	1	0	1	0	0	0	0	1	0	0	0	4.36333	76.4167	72.0567	40.0233	108.23	36.01	74.7967	27.0267	81.2033
129249	male	14	0	2	1	1	0	1	0	0	0	0	0	0	0	0	0	0	6.85667	85.4667	78.61	41.25	113.56	38.0267	70.7133	25.1033	76.0867
129266	female	11	0	1	0	0	0	1	0	0	0	0	0	0	0	0	0	0	3.67	77.54	73.87	37.6167	120.977	29.9833	76.7367	23.2667	75.8967
129274	female	14	0	2	1	1	0	1	0	0	0	0	0	0	0	0	0	0	6.26667	76.7967	70.53	44.79	94.28	34.6067	69.9067	22.4833	69.7367
129294	male	11	0	1	1	1	0	1	0	0	0	0	0	0	0	1	0	0	2.81	76.53	73.72	40.4633	107.307	34.7433	76.03	24.21	68.74
129306	male	14	0	2	1	1	0	1	1	1	0	0	0	0	0	0	0	0	5.39667	83.32	77.9233	29.74	125.357	33.6133	76.0267	26.0567	78.8733
129308	male	21	1	2	0	1	0	1	0	0	0	0	0	0	0	0	0	0	2.37	85.4667	83.0967	26.7533	116.173	32.3333	93.2667	29.8567	93.9
129311	male	11	0	1	0	0	0	1	1	1	0	0	0	0	0	0	1	0	6.47667	84.5833	78.1067	42.3067	116.813	31.3333	77.4033	23.6667	77.9833
129314	female	11	0	2	1	0	0	1	1	1	0	0	0	0	0	0	0	0	2.46333	78.2333	75.77	31.64	123.993	30.6533	71.0667	24.83	69.1933
129370	female	20	1	1	0	0	0	1	0	1	0	0	0	0	0	0	0	0	3.11667	86.5267	84.64	25.4067	128.73	31.1867	87.4467	29.3667	94.9333
129371	female	15	0	1	1	1	0	1	1	0	0	0	0	0	0	0	0	0	4.46333	88.8733	85.0033	33.6533	115.523	31.04	90.4167	24.5633	87.7667
129374	male	12	0	1	1	1	0	1	0	1	0	0	0	0	0	0	0	0	0.8	74.8467	74.05	35.5467	109.49	34.75	74.6833	24.3933	82.8667
129378	female	12	0	3	0	0	0	1	1	1	0	0	0	0	0	0	0	0	2.74667	79.2967	76.55	36.25	109.32	28.41	70.5367	21.6733	76.9667
129381	female	11	0	1	0	1	0	0	0	0	0	0	0	0	0	0	0	0	4.79	80.4933	75.7067	41.6433	108.427	29.3033	71.6633	18.9267	81.93
129383	female	23	1	1	1	1	0	1	1	1	0	0	0	0	0	0	1	0	5.63333	83.9867	78.3533	36.9333	123.923	31.45	80.7567	26.6033	83.15
129384	male	24	1	2	1	1	0	0	1	2	0	0	0	0	0	1	1	0	8.09	84.7233	76.6333	35.88	129.183	34.6567	83.0167	28.3667	79.08
129409	female	19	1	2	0	1	0	1	0	1	1	0	0	0	0	0	0	0	9.46667	87.3267	77.86	29.3367	102.107	29.88	83.28	23.22	81.7167
129410	male	27	1	1	0	0	0	1	0	1	0	0	0	0	0	0	0	0	8.97	81.21	72.24	48.2267	118.117	37.1233	90.09	31.9533	83.96
129411	female	11	0	2	1	1	0	1	0	5	0	0	0	0	0	0	0	0	4.79	85.0267	80.24	36.8033	119.75	30.3433	77.1167	24.0467	87.5533
129427	male	14	0	1	1	0	1	0	0	0	0	0	0	0	0	0	0	0	2.78667	83.4333	80.65	32.57	122.207	31.6633	80.39	25.56	77.57
129430	female	11	0	2	0	0	0	1	1	0	0	0	0	0	0	0	1	0	2.76	81.5667	78.8033	39.49	120.013	28.89	80.8233	22.35	81.24
129444	male	11	0	2	1	1	0	1	0	2	0	0	0	0	0	0	1	0	9.07	81.0933	72.03	37.7367	127.573	28.28	78.48	20.4167	85.4733
129464	female	29	1	1	0	1	0	0	0	1	0	0	0	0	0	0	0	0	6.39333	88.2667	81.8767	34.9267	132.45	26.5733	94.3433	26.06	98.95
129466	female	12	0	1	1	1	0	1	0	1	0	0	0	0	1	0	1	0	6.27667	81.2133	74.94	43.16	110.63	30.31	80.4333	20.67	77.1567
129501	male	13	0	1	0	1	0	0	0	0	0	1	0	0	0	0	0	0	-1.19667	80.4333	81.63	36.29	114.103	32.7233	86.0833	28.1733	87.8567
129505	female	12	0	1	0	0	0	1	0	1	0	0	0	0	0	0	0	0	2.38667	81.1067	78.72	31.7867	117.383	34.6633	79.1933	27.4633	76.8133
129511	male	13	0	2	1	1	0	1	1	1	0	0	0	0	0	0	0	0	9.03	83.8467	74.82	40.3867	120.297	30.15	74.4367	23.65	84.0533
129512	female	14	0	2	1	1	0	1	0	0	1	0	0	0	0	0	0	0	7.55667	83.3467	75.79	31.6067	92.6667	29.9633	80.4367	21.8333	75.7967
129513	female	14	0	3	0	1	0	0	0	0	0	1	0	0	0	0	0	0	-1.30333	80.62	81.9233	29.3867	125.823	30.37	87.09	28.25	91.4067
129537	male	11	0	3	0	1	0	1	0	0	0	0	0	0	0	0	0	0	-4.09333	80.23	84.3233	27.41	119.327	25.44	83.2033	20.69	89.0367
129538	male	13	0	3	0	1	0	0	0	0	0	0	0	0	0	0	0	0	-4.89333	76.8567	81.75	38.7567	124.673	31.1433	77.9967	26.93	89.17
129549	female	11	0	2	0	0	0	1	0	1	0	0	0	0	0	0	0	0	5.91667	85.1767	79.2633	42.26	124.33	28.6867	79.4167	23.16	88.67
129567	female	12	0	2	0	1	0	1	0	0	0	0	0	0	0	0	0	0	3.05	86.83	83.7767	22.0867	104.683	27.2033	76.15	21.6367	85.87
129569	female	15	0	1	1	1	0	1	0	1	0	0	0	0	0	0	0	0	7.14333	84.4267	77.2833	39.4967	104.4	30.4033	74.0967	21.45	80.96
129589	female	14	0	1	1	1	0	0	0	1	0	0	0	0	0	0	0	0	2.04	83.0467	81.0033	38.5167	133.647	29.9133	86.4533	25.1967	90.17
129591	female	15	0	1	0	0	0	1	0	0	0	0	0	0	0	0	0	0	0.896667	82.87	81.9733	33.73	112.647	34.0033	85.8233	28.8167	84.11
129593	female	14	0	2	1	0	0	1	0	1	0	0	0	0	1	0	0	0	7.01333	87.0667	80.0567	36.0733	127.393	27.83	81.8633	24.38	80.3633
129598	female	11	0	2	1	0	0	1	0	1	0	0	0	0	1	0	1	0	6.56667	83.2267	76.66	37.0467	126.633	28.58	80.5133	23.8133	78.7333
129603	female	11	0	3	0	1	0	0	1	0	0	0	0	0	0	0	0	0	1.56667	81.2633	79.6967	38.35	112.303	29.2033	84.3367	21.9567	83.5767
129611	female	12	0	3	0	1	0	1	1	3	0	0	0	1	0	0	0	0	-0.72	79.5467	80.2633	42.1467	120.55	29.0667	84.3767	21.9	84.4467
129633	female	13	0	2	1	1	0	1	1	1	0	0	0	0	0	0	0	0	5.04	83.8167	78.7733	34.3733	111.457	33.9867	74.39	24.7033	82.4433
129644	female	13	0	2	1	1	0	0	0	0	0	0	0	0	0	0	0	0	2.93	86.8867	83.9567	24.3933	131.8	28.1733	79.61	27.3067	93.8933
129654	female	16	0	1	1	1	0	1	0	0	1	0	0	0	0	0	0	0	4.69333	78.4767	73.7833	39.4067	102.153	33.8733	86.1967	26.9033	82.66
129660	male	15	0	2	0	0	0	1	1	1	0	0	0	0	0	0	0	0	4.72333	82.6567	77.9333	46.2467	107.777	35.4867	91.71	28.5767	83.4067
129662	female	11	0	1	0	0	0	1	0	1	0	0	0	0	0	0	0	0	4.31667	81.8233	77.5	37.2667	113.9	30.07	74.53	23.8867	81.4967
129681	female	12	0	2	1	1	0	1	0	0	0	0	0	0	0	0	0	0	6.98333	84.8967	77.9133	34.81	108.937	30.5633	69.4433	20.26	75.2267
129700	male	12	0	2	0	0	0	1	1	0	0	0	0	0	0	1	1	0	4.26667	79.88	75.6067	36.46	110.173	27.5167	65.91	20.83	76.8767
129706	female	12	0	2	0	1	1	1	0	1	0	0	0	0	1	0	1	0	5.48667	80.9867	75.4967	46.9	105.367	31.5767	73.22	24.0067	77.48
129747	female	11	0	3	0	1	0	1	0	0	0	0	0	0	0	0	0	0	-0.293333	76.6233	76.9167	39.0067	120.853	32.6267	77.77	27.34	82.61
129751	female	21	1	1	0	1	0	1	0	1	0	0	0	0	0	0	0	0	2.04333	85.8	83.7633	31.17	124.637	31.0033	85.4433	26.18	90.52
129766	female	10	0	2	1	1	0	1	0	0	0	0	0	0	0	0	1	0	4.82667	82.2567	77.43	36.1767	119.377	28.6767	83.9367	21.7733	72.7
129786	female	11	0	2	1	1	0	1	1	1	0	0	0	0	0	0	0	1	2.88667	79.5933	76.7067	33.9467	134.253	30.9067	90.5167	29.84	92.0733
129791	male	11	0	1	1	0	0	1	0	1	0	1	0	0	0	0	0	0	3.54333	78.9467	75.4067	35.8233	109.103	34.6933	76.53	28.1567	82.6567
129793	female	20	1	3	0	1	0	1	0	0	0	0	0	0	0	0	0	1	1.98333	82.6933	80.71	36.9467	114.227	32.3567	80.4367	25.2867	82.3233
129807	male	14	0	2	0	1	0	1	0	0	1	0	0	0	0	0	0	0	4.23	83.3767	79.1433	35.7667	106.597	35.7067	82.1533	28.26	86.2
129820	female	12	0	1	1	1	0	1	0	0	0	0	0	0	0	0	0	1	5.13	77.51	72.38	40.06	124.107	29.2967	84.6067	25.4967	84.7933
129826	female	19	1	1	0	0	0	1	0	1	0	0	0	0	0	0	0	0	5.76	78.6233	72.86	42.7667	111.993	35.97	89.0467	27.57	84.29
129863	female	11	0	3	0	1	0	1	1	0	0	0	0	0	0	0	0	0	0.07	79.1367	79.07	36.5433	121.19	27.3767	81.9633	21.9367	84.7167
129872	female	12	0	1	1	1	0	0	0	1	0	0	0	0	0	1	0	0	5.78333	79.38	73.5967	43.8533	113.35	33.6867	77.09	24.03	75.9367
129873	female	20	1	3	0	1	0	0	1	0	0	0	0	0	0	0	0	0	-1.87667	83.83	85.7067	30.68	110.227	24.8167	91.6067	21.2533	88.8
129884	male	7	0	3	0	0	0	0	0	0	0	1	0	0	0	0	0	0	1.43333	74.8633	73.43	41.4233	104.303	27.9567	78.64	20.39	78.5033
129907	male	12	0	2	1	1	0	0	0	0	1	0	0	0	0	0	1	0	4.56667	80.96	76.3867	30.0667	125.177	31.66	76.8133	23.9033	85.2633
129908	female	12	0	1	0	0	0	1	0	1	0	0	0	0	0	0	0	0	4.07	86.7267	82.66	37.6933	117.39	35.6267	72.81	28.0533	83.1967
129925	male	11	0	2	1	1	0	0	0	0	0	0	0	0	0	0	1	0	8.92333	85.48	76.5633	39.0967	127.307	31.89	72.5833	27.4267	69.0533
129948	female	12	0	2	1	1	0	0	0	1	1	0	0	0	0	1	1	0	9.12667	79.7333	70.61	43.98	119.14	32.3233	68.67	23.96	79.2933
129950	male	11	0	2	1	1	0	1	0	1	0	0	0	0	1	0	0	0	6.75667	82.9033	76.1433	38.7533	121.26	31.89	72.8533	21.0267	80.0233
129968	male	7.5	0	3	0	1	0	1	0	0	1	0	0	0	0	1	1	0	-0.486667	74.0333	74.52	45.38	112.297	31.5133	80.55	20.5367	62.9167
129971	female	12.5	0	2	0	1	0	1	1	1	0	0	0	0	0	0	0	0	5.92667	81.3067	75.38	30.6333	112.557	28.47	80.4667	22.88	76.29
129978	female	14	0	2	0	1	0	1	0	2	0	0	0	0	0	0	0	0	1.55667	84.38	82.82	29.1167	110.573	30.63	77.1067	21.9167	76.6233
129981	male	12	0	1	1	1	0	1	0	1	0	0	0	0	0	0	0	0	6.55333	88.6133	82.19	36.13	124.523	29.8867	78.4633	23.32	83.34
129985	female	11	0	1	1	1	0	0	0	1	0	0	0	0	0	0	0	0	6.62667	82.0567	75.4333	41.47	125.523	27.6667	86.64	21.81	80.8333
129987	male	19	1	2	1	1	0	1	1	1	0	0	0	0	1	0	1	0	5.45	81.38	75.93	33.6267	130.153	31.91	88.0067	30.5367	89.7933
129991	female	12	0	1	1	1	0	1	0	0	0	0	0	0	0	0	0	0	1.62333	81.43	79.81	39.9333	120.723	35.2667	80.9933	28.2233	80.77
130000	female	15	0	2	1	1	0	0	0	1	0	0	0	0	0	1	1	0	4.14333	84.59	80.4433	34.1067	116.76	32.6533	78.9933	27.9867	85.2033
130014	male	12	0	2	1	0	0	1	0	0	0	0	0	0	0	0	1	0	7.90333	85.63	77.7333	32.4533	121.837	29.32	79.9233	23.65	86.19
130027	female	13	0	1	1	0	0	1	0	1	0	0	0	0	0	0	0	0	3.36	83.4933	80.1367	36.94	119.27	34.3	78.65	24.8933	78.07
130029	female	10	0	1	1	1	0	1	0	5	0	0	0	0	0	0	0	0	3.1	74.54	71.4433	47.0433	113.707	34.31	70.3633	22.8067	76.75
130085	female	12	0	2	0	1	0	1	0	1	0	0	0	0	0	0	0	0	6.71333	83.71	76.9967	37.4067	112.787	29.9233	81.3633	23.88	88.0633
130091	female	13	0	3	0	0	0	1	0	0	0	0	0	0	0	0	0	0	2.53	78.9033	76.3733	45.3333	115.027	33.9667	77.7833	26.9267	81.8833
130093	female	12	0	3	0	1	0	1	1	0	0	0	0	0	0	0	0	0	2.19667	81.7367	79.5367	38.8167	123.367	28.9733	78.2367	22.3567	84.1033
130094	male	20	1	1	1	1	0	1	0	0	0	0	0	0	0	0	0	1	5.12333	80.62	75.4967	36.0667	126.35	33.6567	89.4267	28.72	81.4033
130099	male	23	1	3	1	1	0	1	0	1	0	0	0	0	0	0	0	0	5.25333	87.8567	83.4733	30.7567	120.973	34.4933	88.69	29.3867	92.65
130135	male	12	0	2	0	1	0	1	1	0	1	0	0	0	0	0	0	0	2.73333	82.25	79.5167	33.5933	123.493	30.6367	72.3967	22.3833	79.68
130154	female	11	0	1	0	1	0	1	0	0	0	0	0	0	0	0	0	1	2.53	74.3767	71.85	41.52	108.257	33.9167	77.43	25.68	85.1667
130169	female	15	0	1	0	0	0	0	1	1	0	0	0	0	0	0	0	1	3.32667	82.4133	79.09	42.07	112.963	32.13	83.91	27.7267	86.1467
130173	male	11	0	1	0	1	0	1	0	4	0	0	0	0	0	0	0	0	3.18667	77.23	74.0433	44.06	122.547	27.7267	84.2567	25.1033	85.9767
130176	female	12	0	3	0	1	0	1	0	0	0	0	0	1	0	0	0	1	-0.69	78.0333	78.7233	33.3467	121.27	27.6867	82.0367	22.8667	93.9867
130178	male	11	0	2	0	1	0	1	0	0	0	0	0	0	0	1	1	0	3.48333	78.31	74.8267	45.24	108.953	37.71	73.05	26.66	75.6433
130179	female	22	1	2	1	1	0	1	0	1	0	0	0	0	0	0	0	0	6.64333	74.8267	68.1833	52.4667	121.157	32.06	79.71	27.2933	78.8267
130200	female	13	0	2	1	1	0	1	0	1	0	0	0	0	0	0	0	0	7.88	83.9433	76.0567	40.3933	108.253	38.6833	72.67	26.6267	71.3233
130242	male	24	1	1	1	1	0	1	0	1	0	0	0	0	0	0	0	0	2.70333	79.9033	77.2	39.04	121.49	32.8667	87.0167	25.5367	86.12
130244	female	24	1	3	0	0	0	1	0	1	0	0	0	0	0	0	0	0	0.77	84.2433	83.4733	36.0233	127.973	29.7867	87.6333	26.69	89.8033
130266	female	14	0	1	0	1	0	1	0	0	0	1	0	0	0	0	1	0	0.663333	78.2467	77.58	39.4	115.163	27.39	83.7767	25.07	88.88
130273	male	12	0	1	0	0	0	1	0	0	0	0	0	0	0	0	1	0	3.03667	80.2033	77.1667	35.3433	111.263	29.3367	81.5867	22.68	79.0333
130294	female	13	0	1	1	1	0	1	0	1	0	0	0	0	1	0	0	0	4.54667	80.24	75.69	46.9067	122.92	32.34	73.7767	25.38	79.4133
130312	male	24	1	2	0	1	0	1	1	0	1	0	0	0	0	0	0	0	5.46	88.59	84.33	20.7867	96.1167	30.8933	82.2633	24.4133	80.17
130314	female	13	0	2	1	1	0	1	0	0	0	0	0	0	0	0	1	0	6.82667	84.7233	77.9	36.5933	113.747	31.4933	78.0233	24.4633	82.47
130322	female	16	0	1	1	1	0	1	0	1	0	0	0	0	0	0	0	0	4.43	78.0433	73.6133	39.1333	104.187	34.86	73.86	24.4867	78.14
130340	female	21	1	1	0	0	0	1	0	1	0	0	0	0	0	0	0	0	4.49	79.1967	74.7033	40.67	120.567	32.91	78.6	26.9933	84.1167
130345	female	13	0	2	1	1	0	1	0	1	0	0	0	0	0	1	1	0	2.95	80.0967	77.1467	36.22	129.11	28.8767	80.04	23.4333	84.2667
130348	female	11	0	2	1	1	0	1	1	0	0	0	0	0	0	0	1	0	6.4	84.23	77.83	30.66	125.683	26.25	75.6033	18.2933	82.5933
130353	female	11	0	1	1	1	0	1	0	0	0	0	0	0	0	0	0	1	4.94333	74.8067	69.8633	47.5667	120.65	31.7133	75.26	23.3533	73.4767
130364	male	12	0	2	1	1	0	0	0	1	0	0	0	0	0	0	0	0	6.26	81.6833	75.4233	37.2	123.687	30.7467	75.6767	21.9133	84.4267
130366	female	25	1	1	1	1	0	0	0	5	0	0	0	0	1	1	1	0	2.74667	76.2433	73.5	43.5133	118.503	40.5633	75.19	30.1	74.68
130378	female	12	0	2	1	1	0	1	0	0	0	0	0	0	0	0	0	1	6.06667	83.71	77.64	41.3733	124.32	31.69	76.27	24.9867	80.79
130379	female	19	1	1	1	1	0	1	0	0	0	0	0	0	0	0	0	0	3.98	83.0933	79.1167	37.5267	122.847	28.9667	91.6033	24.6933	83.69
130382	male	12	0	2	1	1	0	0	0	0	0	0	0	0	0	0	1	0	5.92667	81.2333	75.31	32.48	113.803	31.6433	82.5467	23	74.01
130383	female	13	0	1	1	1	0	1	0	1	0	0	0	0	0	1	0	0	3.43333	78.83	75.3967	35.23	115.807	32.3833	82.71	22.0533	83.7633
130384	female	14	0	1	0	0	0	1	0	0	0	0	0	0	0	0	0	0	3.45	80.8933	77.44	42.8233	114.243	34.6633	75.36	26.4467	81.4667
130386	female	20	1	2	1	1	0	1	0	1	0	0	0	0	0	0	0	0	4.00333	86.8033	82.7933	35.3267	123.313	33.9033	87.5033	28.1167	90.65
130398	female	12	0	1	0	1	0	1	0	1	0	0	0	0	0	0	0	0	1.91	77.54	75.63	37.2533	107.847	32.1867	76.7433	24.7633	69.2867
130400	female	13	0	1	0	1	0	0	0	1	0	0	0	0	0	0	1	0	6.34	83.4267	77.09	46.0433	114.807	31.6033	81.12	21.64	80.1967
130418	male	13	0	1	0	0	0	0	0	0	0	0	0	0	0	0	0	0	2.64667	79.28	76.6367	38.9367	111.07	35.47	78.6233	26.2167	78.41
130423	female	12	0	2	1	1	0	0	0	0	0	0	0	0	0	0	1	0	6.67	78.84	72.1667	39.5767	89.6967	30.6867	77.1133	21.3333	72.3767
130426	female	18	1	1	0	0	0	0	0	0	1	0	0	0	0	0	0	0	0.323333	81.6433	81.3167	29.3833	128.13	28.69	90.4133	25.16	91.47
130433	female	11	0	2	1	1	0	1	0	5	1	0	0	0	0	0	1	0	6.06	81.5967	75.5367	32.7067	138.647	25.6333	84.7533	22.5133	92.62
130441	male	29	1	1	1	0	0	1	0	1	0	0	0	0	0	0	1	0	4.16333	83.7467	79.5833	48.1833	126.123	39.27	85.91	33.4033	84.55
130447	male	13	0	2	0	1	0	1	0	0	0	0	0	0	0	0	1	1	5.53	80.81	75.28	35.1867	101.173	34.52	69.76	25.2367	77.6533
130466	female	12	0	1	0	0	0	1	1	1	0	0	0	0	0	0	1	0	5.66	78.6133	72.95	46.7933	113.42	33.9	70.2733	24.52	80.9267
130471	female	12	0	1	1	0	0	1	0	1	0	0	0	0	0	0	0	0	3.57333	75.92	72.3467	47.98	119.737	30.7367	71.7733	22.0167	75.9033
130477	male	13	0	1	0	0	0	0	0	0	0	0	0	0	0	0	0	1	1.14	82.07	80.9267	33.2	118.04	27.62	90.02	23.9967	86.1633
130480	female	8	0	3	0	1	0	1	0	0	0	0	0	1	0	0	0	1	2.19667	84.3367	82.14	36.48	120.81	25.09	75.7233	19.1967	72.34
130504	female	12	0	1	1	1	0	0	1	1	0	0	0	0	0	0	1	0	4.18667	85.9067	81.72	30.87	127.413	32.6833	82.5167	26.3667	75.97
130508	female	20	1	1	0	0	0	1	0	0	1	0	0	0	0	0	0	0	4.14	84.8567	80.7167	33.0967	114.183	29.7467	89.8267	25.0867	88.1667
130526	female	11	0	2	1	1	0	1	0	0	0	0	0	0	0	0	0	0	5.49	83.5533	78.0633	41.3133	125.513	29.1633	75.63	23.61	77.64
130528	female	12	0	1	0	0	0	1	0	0	0	0	0	0	0	0	0	0	1.68667	87.37	85.6833	37.0033	125.023	30.1533	82.7567	23.6867	86.2633
130530	female	13	0	1	1	1	0	1	0	0	0	0	0	0	0	0	0	0	2.18	80.9	78.72	35.9667	122.82	28.2333	85.51	23.2433	89.23
130533	male	14	0	1	1	0	0	1	0	1	0	0	0	0	1	0	0	0	6.63	87.38	80.75	41.7633	115.587	35.3033	78.16	27.7533	77.4467
130535	male	11.5	0	1	0	0	0	1	0	0	0	0	0	0	0	0	0	0	3.95	83.8433	79.8967	32.8267	122.317	30.6633	78.5367	23.13	85.63
130558	female	24	1	1	1	0	0	0	0	5	0	0	0	0	1	0	0	0	5.38	77.7733	72.3933	44.1267	116.223	36.8467	75.63	26.5667	79.4233
130563	female	11	0	1	1	1	0	0	0	0	0	1	0	0	0	0	0	0	3.03333	82.58	79.55	34.39	124.933	29.37	68.9467	20.8533	76.8733
130578	male	10	0	2	0	1	0	1	0	1	0	0	0	0	0	0	0	0	6.41667	81.3767	74.9567	41.0133	116.973	30.5	77.99	24.4133	84.28
130598	female	26	1	2	1	1	0	1	0	1	0	0	0	0	1	0	0	0	5.91333	86.6333	80.7133	31.91	135.233	27.9133	89.5867	26.3733	89.2533
130606	male	11	0	2	0	1	0	1	0	0	0	0	0	0	0	0	0	0	4.31333	75.56	71.25	36.3567	101.683	32	74.9967	22.4267	83.1833
130620	female	23	1	1	1	0	0	1	0	0	0	1	0	0	0	0	0	0	5.79667	87.3367	81.5433	31.9967	128.17	26.7467	88.2567	23.8867	83.92
130621	male	12	0	1	1	1	0	1	0	1	0	0	0	0	0	0	1	0	6.42	82.1233	75.7033	36.48	102.367	31.8633	73.04	21.44	89.81
130626	female	12	0	2	1	1	0	0	0	0	1	0	0	0	0	0	1	0	5.51667	87.2633	81.7467	30.0567	126.327	30.7267	75.8	23.5067	74.1067
130632	male	11	0	1	0	1	0	1	0	0	0	0	0	1	0	0	0	1	-0.766667	78.3633	79.13	36.6667	106.56	29.8733	67.6167	19.9967	81.4133
130643	male	11	0	1	0	0	0	0	0	0	0	0	0	0	0	0	0	0	3.65333	79.7633	76.1067	43.2	115.713	32.4133	77.8633	23.9067	84.0967
130663	male	14	0	2	0	1	0	0	0	0	1	0	0	0	0	0	0	0	5.51	85.1433	79.64	32.5667	91.3167	35.2367	74.3367	27.6033	76.1467
130664	female	12	0	1	1	0	0	1	0	1	0	0	0	0	0	0	0	0	7.85	82.1067	74.26	50.5667	118.617	32.12	76.4867	22.37	77.65
130670	female	12	0	2	1	1	0	1	0	0	0	0	0	0	0	0	1	1	3.42333	80.3833	76.96	30.57	127.477	27.6167	80.4933	21.62	88.68
130675	female	13	0	2	1	0	0	1	1	0	0	0	0	0	0	0	1	0	6.24333	81.14	74.8967	35.03	114.083	29.3967	81.48	21.69	84.1867
130682	female	12	0	1	1	0	0	1	1	0	0	0	0	0	0	0	1	0	3.49	82.1433	78.6467	31.12	118.637	28.5867	74.5133	21.9033	82.2067
130697	female	14	0	2	1	1	0	0	0	5	0	0	0	0	0	0	0	1	9.33	88.35	80.47	41.6233	117.55	34.3067	77.2	28.1733	71.9867
130707	female	12	0	2	1	1	0	1	0	2	0	0	0	0	0	0	0	0	5.27333	81.59	76.3167	37.8	120.753	35.1667	85.87	27.8467	83.2267
130744	male	13	0	1	0	0	0	1	0	0	0	0	0	0	0	0	0	0	4.73667	89.3733	84.6967	39.53	115.007	35.3367	73.7233	26.24	72.7633
130751	female	9	0	2	0	0	0	0	0	0	0	0	0	0	0	0	0	0	0.753333	75.8767	75.1233	43.7533	123.1	27.3833	86.4667	22.7067	82.2067
130752	female	14	0	1	1	0	0	1	0	0	0	0	0	0	0	0	0	0	5.68	86.5367	80.8567	38.8567	122.85	33.8833	82.3967	25.8933	82.2867
130754	female	23	1	1	0	1	0	0	1	1	0	0	0	0	1	0	0	0	4.14333	83.66	79.5167	40.6833	121.54	33.97	90.1467	28.5267	89.7967
130767	male	12	0	3	0	1	0	0	0	0	0	0	0	0	0	0	0	0	2.1	83.42	81.32	41.7567	126.33	29.46	80.45	23.99	87.35
130792	female	12	0	1	1	0	0	1	1	0	0	0	0	0	0	0	0	1	4.63667	78.1533	73.5167	43.6733	113.593	34.3567	78.8333	26.1367	83.4367
130830	female	16	0	1	0	0	0	1	0	0	0	0	0	0	0	0	0	0	3.87	76.09	72.22	45.0233	119.617	34.54	88.7367	29.4733	85.71
130853	male	12	0	1	0	1	0	1	0	0	0	0	0	0	0	0	1	0	-1.62	80.5333	82.15	34.83	120.637	30.2833	88.8133	23.82	81.7633
130855	female	13	0	2	1	1	0	0	0	0	0	0	0	0	0	0	0	0	4.99667	78.5667	73.57	35.0567	120.18	30.2967	72.4567	20.88	77.8033
130863	male	14	0	2	1	1	0	1	0	0	0	0	1	0	0	1	1	0	2.25	75.0367	72.7867	35.0267	115.017	32.44	80.2667	25.9	79.2467
130864	male	16	0	2	1	0	1	1	1	1	0	0	0	0	0	1	1	1	6.8	77.7	70.8967	42.8	130.33	30.1433	74.6733	25.7733	78.3867
130897	female	12	0	2	1	1	0	1	0	0	0	0	0	0	0	0	1	0	4.12	82.4233	78.2967	35.0433	118.213	29.7233	78.2367	22.5967	78.4267
130901	female	11	0	1	0	0	0	1	1	1	0	0	0	0	0	0	0	0	2.89	78.7	75.81	44.6133	112.807	30.09	77.95	22.86	81.6067
130911	female	14	0	1	0	0	0	1	1	1	0	0	0	0	0	0	0	1	2.83333	78.48	75.6433	31.95	118.143	29.24	85.43	23.78	87.5633
130931	male	19	0	3	1	0	1	1	1	0	0	0	0	0	0	0	0	0	-2.71667	79.6467	82.3667	30.3333	120.937	32.16	84.4167	28.6967	81.0967
130934	male	12	0	1	0	1	0	1	1	1	0	0	0	0	0	0	0	0	5.14	83.18	78.04	41.74	118.133	30.0567	71.6033	24.2533	83.26
130938	male	13	0	1	1	1	0	1	0	1	0	0	0	0	0	0	0	0	6.59	82.12	75.5333	39.4767	126.033	29.2033	74.7567	21.3333	81.19
130971	female	24	0	2	0	0	0	1	0	1	0	0	0	0	0	0	0	0	-0.05	77.7933	77.8467	36.07	125.953	31.5567	94.6433	28.6767	92.6033
130979	male	11	0	3	0	1	0	0	0	0	0	0	0	1	0	0	0	1	-0.733333	78.3767	79.1	44.7467	120.527	38.0467	74.03	29.2667	77.3667
131035	female	14	0	1	1	1	0	1	0	0	1	0	0	0	0	0	0	0	5.72	87.4167	81.7	36.0367	105.683	35.8967	78.7533	26.5867	77.7767
131036	male	11	0	2	1	0	0	1	0	0	0	0	0	0	0	0	1	0	6.59333	80.1467	73.55	41.9133	116.137	31.7133	75.8567	26.6267	81.79
131060	male	13	0	1	0	0	0	1	1	1	0	0	0	0	0	0	1	0	9.54333	82.56	73.0167	43.0833	116.607	34.6433	79.2133	23.5333	75.9167
131074	female	13	0	1	0	0	0	1	1	1	0	0	0	0	0	0	0	1	3.79333	82.9433	79.15	41.2667	118.083	34.9633	82.7967	28.1667	86.5433
131075	female	13	0	3	0	1	0	1	1	1	0	0	0	0	0	0	0	1	3.07333	80.9767	77.9033	49.38	116.943	33.9333	76.3467	26.3667	91.2167
131080	female	20	0	2	1	1	0	1	1	1	0	0	0	0	0	0	1	0	8.68667	81.4167	72.7267	36.0933	114.817	29.8833	80.25	21.6933	73.6533
131085	female	12	0	1	0	1	0	1	0	1	1	0	0	0	0	0	0	0	5.43	85.12	79.69	30.0733	112.347	34.35	90.67	27.88	91.44
131110	female	11	0	1	0	0	0	1	0	1	0	0	0	0	0	0	0	0	5.48667	83.36	77.8767	39.6367	108.743	30.01	80.85	19.8967	84.2
131120	female	12	0	1	0	0	0	0	0	1	0	0	0	0	0	0	1	0	2.24333	88.44	86.32	29.7167	128.947	31.47	85.63	26.4833	84.7333
131157	female	10	0	2	1	0	0	0	0	0	0	0	0	0	0	0	0	0	5.07	86.3967	81.3267	35.12	119.513	31.2867	77.9133	24.8867	86.85
131181	female	12	0	2	1	1	0	1	1	1	0	0	0	0	1	0	1	0	7.27667	84.0967	76.82	38.4967	125.63	30.3767	69.9367	22.6	76.7133
131193	male	11	0	3	0	1	0	0	0	0	0	1	0	1	0	0	0	1	-0.103333	81.9367	82.04	33.2933	112.207	27.3467	78.07	21.3967	87.9233
131197	female	13	0	1	1	1	0	1	0	0	0	0	0	0	0	0	1	1	2.09	82.88	80.79	28.5267	123.767	29.8867	87.6367	26.8667	84.4767
131211	male	25	1	2	1	1	0	0	0	1	0	0	0	0	0	0	1	0	5.92667	82.1667	76.2433	37.41	130.55	35.4	80.6867	30.11	83.43
131233	male	23	1	1	0	1	0	0	0	0	0	0	0	0	0	0	0	0	1.32	84.45	83.13	31.42	130.17	33.7933	90.8467	29.99	90.88
131234	female	12	0	2	1	1	0	1	0	1	0	0	0	0	1	0	0	0	4.98667	85	80.01	42.1633	119.807	33.2267	82.45	24.65	83.5367
131236	female	13	0	3	0	0	0	0	0	1	0	0	0	0	0	0	0	1	6.35333	84.6033	78.25	43.5467	123.35	34.1967	80.7067	25.66	92.9867
131239	female	12	0	0	0	0	0	1	0	0	0	0	0	0	0	0	0	0	3.12333	82.7633	79.65	40.7333	113.437	33.2167	74.18	23.86	80.0167
131244	female	11	0	3	0	0	0	1	0	0	0	0	0	0	0	0	0	0	-0.903333	84.07	84.9767	31.89	124.893	29.2367	82.76	25.2167	83.6533
131261	female	11	0	3	0	1	0	1	0	0	0	0	0	0	0	0	0	0	0.79	86.56	85.77	27.5333	109.72	30.6767	79.0367	24.3133	78.3067
131274	male	12	0	1	0	1	0	1	1	0	0	1	0	0	0	0	0	0	-2.18	73.2033	75.3867	37.7167	110.823	32.86	83.2333	26	86.4433
131276	male	13	0	1	1	1	0	0	0	0	0	0	0	0	0	0	0	0	3.29333	83.2333	79.9433	36.6967	119.373	36.61	80.1833	29.7867	82.8
131300	male	14	0	3	0	1	0	1	0	0	0	0	0	0	0	0	0	0	-2.90667	77.2633	80.17	27.7733	117.017	27.7033	75.6867	23.42	84.8033
131306	male	12	0	2	1	1	0	0	0	0	1	0	0	0	0	0	0	0	6.37333	84.0267	77.6433	24.8267	118.23	29.6567	69.1167	21.6933	73.89
131314	female	13	0	2	1	1	0	0	1	1	0	1	0	0	0	0	0	0	5.73667	82.76	77.0233	37.3467	116.79	34.5233	69.9133	24.3333	74.1033
131317	female	18	1	2	1	1	0	1	0	0	1	0	0	0	0	0	0	0	6.99333	79.9133	72.9167	34.9833	118.48	28.7	87.61	24.9533	81.31
131328	female	10	0	3	0	1	0	0	0	0	0	0	0	0	0	0	0	0	0.256667	81.5333	81.2733	34.0733	125.66	26.61	86.2267	18.9433	82.5667
131336	female	11	0	1	1	0	0	0	0	0	0	0	0	0	0	0	0	0	2.36	78.0067	75.65	38.4	124.92	28.7167	78.32	22.4933	77.9733
131369	male	13	0	2	1	1	0	1	0	1	0	0	0	0	0	0	0	0	5.46	84.7933	79.33	35.3533	125.883	28.9833	75.3433	22.5933	79.93
131370	male	23	1	1	0	1	0	1	0	0	0	0	0	0	0	0	0	0	8.05667	82.2767	74.2167	44.88	106.75	34.65	80.34	25.66	84.92
131380	female	13	0	2	1	1	0	1	0	0	0	0	0	0	0	0	1	0	6.6	75.3767	68.7767	41.64	107.483	32.82	77.2567	22.3733	79.6033
131385	male	22	1	2	1	1	0	1	0	1	0	0	0	0	0	0	0	0	5.68667	85.58	79.8933	32.6833	130.47	32.0867	94.1867	28.61	92.39
131388	male	26	1	1	0	0	0	1	0	1	0	0	0	0	0	0	0	1	4.65	79.6567	75.0033	40.21	110.16	36.6	84.5767	32	82.78
131389	female	19	1	1	1	1	0	1	0	0	0	0	0	0	0	0	0	0	3.75	79.2533	75.5033	38.85	127.03	32.7267	80.16	25.9733	89.8233
131401	female	19	1	1	0	1	0	0	1	1	0	0	0	0	0	0	0	0	4.5	86.3233	81.8233	35.4567	120.193	29.6067	89.17	24.88	89.96
131432	female	12	0	3	0	1	0	1	1	0	0	0	0	0	0	0	0	0	-0.96	84.1933	85.1533	33.59	119.513	25.43	74.8167	20.6967	80.9867
131445	male	27	1	1	0	1	0	0	1	2	0	0	0	0	0	0	0	1	0.09	80.5233	80.4333	34.7333	114.893	35.68	97.45	28.6533	91.71
131532	male	12	0	1	0	0	0	1	0	0	0	1	0	0	0	0	0	0	-0.756667	74.2967	75.0533	39.9167	108.253	36.94	75.22	29.4333	79.77
131555	male	13	0	1	0	0	0	1	0	0	0	0	0	0	0	0	1	0	8.98333	88.5967	81.98	34.13	115.593	35.81	84.48	26.0833	78.78
131569	male	16	0	2	0	1	0	1	0	1	0	0	0	0	0	0	0	0	5.13333	86.1233	80.9833	30.25	111.78	35.6033	79.6567	30.4633	92.9067
131609	female	12	0	1	0	0	0	1	0	1	0	0	0	0	1	0	1	0	5.98333	80.7033	74.72	42.8167	110.437	30.4767	83.1467	23.5567	85.9
131620	female	12	0	3	0	1	0	1	0	0	0	1	0	1	0	0	0	1	-4.96667	73.3633	78.3367	46.0733	109.027	34.1433	66.6567	24.3867	79.0633
131632	female	12	0	1	1	1	0	1	0	0	0	0	0	0	0	0	0	0	6.05667	85.88	79.8233	38.4233	113.783	31.7133	77.0033	23.0033	80.1933
131635	female	15	0	3	0	1	0	1	0	1	0	0	0	0	0	0	0	0	0.426667	84.26	83.8367	36.25	114.127	32.37	86.89	24.48	78.3267
131637	male	12	0	2	1	1	0	0	0	0	0	0	0	0	0	0	1	0	7.27	82.8	75.53	27.1933	121.947	31.6433	80.7133	24.8833	82.5533
131639	female	16	0	1	0	0	0	1	0	0	0	0	0	0	0	0	0	1	-0.763333	78.3533	79.1133	38.34	118.173	31.9967	75.38	26.2	88.53
131645	female	13	0	1	1	1	0	1	0	0	0	0	0	0	0	0	0	0	4.40333	80.1533	75.75	33.4567	126.13	29.8833	78.1867	23.6767	78.8133
131676	female	12	0	2	1	1	0	1	0	0	0	0	0	0	0	0	1	1	5.86333	79.5867	73.72	43.1533	132.23	27.4933	74.3767	22.4267	75.0633
131677	female	12	0	1	1	0	0	1	0	1	0	0	0	0	0	0	0	0	4.72333	83.3233	78.6	40.0667	128.467	29.15	84.34	22.8033	88.0833
131681	female	12	0	1	1	1	0	1	0	0	0	0	0	0	0	0	0	1	2.1	80.6767	78.58	33.0167	114.043	27.43	78.5433	21.8533	77.47
131693	female	12	0	3	0	1	0	0	0	0	0	0	0	0	0	0	0	0	-0.52	77.8367	78.36	36.0267	103.423	30.8	83.6067	24.8567	88.39
131716	female	12	0	2	1	1	0	1	0	1	0	0	0	0	0	0	0	0	5.84333	83.5333	77.6933	37.1967	109.02	33.29	73.7233	23.67	79.0333
131741	male	12	0	2	0	0	0	0	0	1	0	0	0	0	0	0	0	0	2.05667	80.5167	78.4633	40.3433	118.717	31.9467	76.14	24.22	84.42
131743	female	12	0	3	0	0	0	0	0	0	0	0	0	0	0	0	0	0	2.21	81.0833	78.8767	39.5733	110.973	31.72	76.0733	24.5233	80.3033
131757	female	15	0	1	1	1	0	1	0	1	0	0	0	0	0	0	0	0	3.22333	84.11	80.8867	35.54	131.593	30.7333	84.7	27.3233	88.11
131758	female	12	0	1	0	0	0	1	0	1	0	0	0	0	0	0	1	0	4.07667	82.88	78.8	37.4833	131.393	24.57	80.3433	20.5167	86.3367
131782	female	12	0	1	1	1	0	1	0	0	0	0	0	0	0	0	1	0	1.48667	79.3367	77.8533	32.37	118.26	31.0333	82.3433	25.5267	78.71
131784	male	12	0	1	0	0	0	1	0	1	0	0	0	0	0	0	0	0	5.11	84.54	79.4333	36.67	105.293	34.3233	75.8333	25.55	74.4
131786	female	12	0	1	1	1	0	1	0	1	0	0	0	0	0	0	1	0	6.14	85.1567	79.02	34.3	126.34	27.7733	82.8733	25.5267	85.0067
131787	female	12	0	1	1	0	1	1	0	0	0	0	0	0	0	0	0	0	5.95667	84.2233	78.2633	38.9567	118.7	30.17	69.6767	22.61	76.9667
131788	female	15	0	1	1	1	0	1	0	0	0	0	0	0	0	0	1	0	3.02667	77.3433	74.3233	40.4433	115.983	32.6433	71.0433	26.2233	77.5667
131790	female	17	0	1	1	0	0	0	0	1	0	0	0	0	0	0	0	0	2.19333	77.8233	75.63	37.0267	125.26	31.4933	87.6633	27.2167	83.7233
131791	female	11	0	2	1	1	0	1	0	1	0	0	0	0	0	1	0	0	4.41	81.1033	76.6933	39.0367	128.673	30.06	84.74	25.07	84.35
131796	female	12	0	1	0	0	0	1	0	1	0	0	0	0	0	0	0	0	2.85333	89.2167	86.93	27.04	113.8	32.2567	84.5	26.9933	85.0433
131797	female	24	1	2	0	1	0	1	0	0	0	0	0	0	0	0	0	0	3.96667	81.1633	77.2	32.79	98.8967	33.5567	86.02	27.7967	85.1267
131800	female	13	0	1	1	1	0	1	0	1	0	0	0	0	1	0	1	0	4.61	83.29	78.6767	41.3433	123.98	31.0567	77.4	24.0433	85.41
131822	female	12	0	1	1	1	0	1	0	1	0	0	0	0	0	0	0	0	6.72	82.21	75.49	35.33	117.703	27.05	79.3067	21.2333	88.0633
131844	male	16	0	1	0	0	0	1	0	0	0	0	0	0	0	0	0	0	0.67	77.9067	77.2367	35.4833	120.303	35.31	80.3867	28.6833	85.08
131852	female	12	0	2	1	0	1	1	0	1	0	0	0	0	0	0	0	0	7.26	83.02	75.7633	48.9567	122.117	29.9667	72.1933	23.9867	82.0167
131856	female	13	0	1	0	0	0	1	0	1	0	0	0	0	0	0	0	0	1.95667	81.9867	80.0333	40.46	120.917	33.04	76.79	26.8233	83.68
131857	female	11	0	1	0	0	0	1	0	0	0	0	1	0	0	0	0	0	1.44333	75.1333	73.69	44.3967	105.833	29.1967	79.91	24.0933	81.9067
131860	male	12	0	1	1	1	0	1	0	1	0	1	0	0	0	0	0	0	3.71667	79.69	75.9733	43.2233	111.547	33.9133	71.9767	26.0967	73.1767
131865	male	12	0	1	1	1	0	1	0	1	0	0	0	0	0	0	0	0	2.37	80.9	78.53	43.5367	127.167	30.1033	82.7533	24.6033	86.0167
131878	female	11	0	2	1	1	0	0	0	0	0	0	0	0	0	0	1	0	7.07667	85.0167	77.9433	36.9633	126.057	31.0533	76.2767	23.7867	76.7767
131881	female	12	0	1	1	1	0	1	0	0	0	0	0	0	0	0	1	0	5.06333	78.82	73.7567	46.27	107.32	36.8767	68.8267	26.0467	72.31
131883	female	24	1	2	1	1	0	0	0	2	1	0	0	0	0	0	0	0	4.76	81.6367	76.8733	31.6433	123.823	32.02	83.7067	25.4567	83.5267
131892	female	12	0	2	0	1	0	0	0	0	1	0	0	0	0	0	0	0	4.94667	79.5867	74.6367	41.49	90.7467	31.9767	82.8333	22.9933	79.7067
131893	female	11	0	2	1	1	0	1	0	5	0	0	0	0	0	0	1	0	6.15	82.3967	76.2533	38.09	134.423	28.7933	83.4033	24.39	86.8867
131894	male	12	0	1	1	1	0	1	0	1	0	0	0	0	0	0	0	0	4.32667	77.7933	73.4633	49.0367	118.1	36.57	80.8533	27.9533	84.4133
131898	male	13	0	2	1	1	0	1	0	0	0	0	0	0	0	0	0	0	6.32667	82.9367	76.61	31.51	114.653	26.0833	85.5	22.4967	85.5367
131921	female	27	1	1	0	1	0	1	0	1	0	0	0	0	0	0	0	0	3.52	84.31	80.7867	34.91	122.667	30.7167	92.9233	27.7533	84.25
131970	male	12	0	2	1	1	0	1	0	1	0	0	0	0	1	0	1	0	8.56667	85.3633	76.7933	34.79	110.223	32.9933	79.0233	24.2033	82.6567
131992	male	16	0	1	0	0	0	1	0	0	0	0	0	0	0	0	0	0	4.56	85.8067	81.2467	34.7833	111.033	33.97	69.58	23.4633	77.8233
131993	female	17	0	2	0	0	0	1	0	1	0	0	0	0	0	0	1	0	4.39667	86.2133	81.82	35.4867	135.89	30.6767	83.12	25.3633	81.7
131994	female	13	0	2	1	1	0	1	0	0	0	0	0	0	0	0	0	0	4.98333	75.2233	70.2367	38.6033	127.683	25.7133	70.7267	20.6833	75.8667
131998	female	12	0	2	1	1	0	1	0	0	1	0	0	0	0	0	0	0	6.90333	81.0233	74.12	28.5333	121.77	31.2067	78.9967	23.6667	85.4133
132002	female	12	0	1	0	0	0	1	1	1	0	0	0	0	1	0	1	0	3.94333	85.8833	81.94	37.7533	125.987	31.7367	88.23	26.3067	94.4933
132005	male	13	0	2	1	1	0	1	0	1	0	0	0	0	0	1	1	0	8.14333	82.7667	74.6233	41.3833	121.177	35.58	74.5033	23.79	84.9267
132006	male	12	0	2	0	0	0	1	0	2	0	0	0	0	0	0	0	0	4.97333	83.9	78.9233	38.6767	104.697	35.47	81.6067	28.0467	78.9367
132022	male	13	0	1	1	0	0	1	0	0	0	0	0	0	0	0	0	0	5.14	85.1967	80.0533	38.9967	115.617	34.4167	75.0867	26.57	76.54
132034	male	16	0	1	0	1	0	1	0	0	0	0	0	0	0	0	0	0	2.73667	87.4833	84.7433	26.8733	113.76	32.1567	83.5267	28.4	89.2167
132036	female	15	0	3	0	1	0	1	0	1	0	0	0	0	0	0	0	0	3.68333	85.75	82.0667	37.5333	120.887	32.3233	86.26	26.4733	86.9567
132044	male	12	0	2	1	1	0	1	0	0	0	0	0	0	0	0	1	0	7.02667	86.4733	79.4467	35.3167	124.133	26.6933	71.17	20.3767	81.1333
132066	female	11	0	3	0	0	0	1	0	0	0	0	0	0	0	0	0	0	-2.69	83.0133	85.7067	33.6833	122.127	31.8833	84.59	27.2867	87.5167
132071	female	12	0	1	0	1	0	1	0	0	0	0	0	0	0	0	0	0	0.54	88	87.4567	31	107.083	30.5533	79.9467	23.4833	84.94
132101	female	16	0	2	1	1	0	1	1	1	0	0	0	0	0	0	1	0	6.91333	79.8367	72.9233	34.3233	124.007	28.26	74.8867	26.7867	81.5833
132104	female	11	0	2	1	1	0	1	0	0	0	0	1	0	0	0	0	0	7.14	86.6433	79.5033	33.0067	112.08	33.3633	72.38	22.5733	70.9733
132105	female	11	0	2	1	0	0	1	0	0	0	0	0	0	0	0	1	0	7.78	83.45	75.67	37.0833	118.393	29.3433	82.4467	22.09	74.4333
132107	female	12	0	1	0	1	0	0	1	1	0	0	0	0	0	0	1	0	5.94667	82.67	76.7267	36.66	126.017	28.74	81.5733	22.7967	82.7133
132110	male	13	0	2	1	1	0	1	1	1	1	0	0	0	1	0	1	0	6.88333	83.49	76.61	34.9133	125.74	32.53	69.3033	23.9067	79.6033
132112	female	12	0	2	0	1	0	1	0	1	0	1	0	0	0	0	0	0	7.06667	81.5133	74.4467	41.2733	98.5833	30.97	78.88	21.0167	86.42
132114	female	12	0	1	0	1	0	1	0	0	0	0	0	0	0	0	0	0	0.736667	81.49	80.7533	39.9333	115.78	28.3033	82.66	22.68	84.8667
132119	female	13	0	2	1	1	0	0	1	0	0	0	0	0	0	0	0	0	9.05	84.1533	75.1033	30.5033	120.313	30.7367	70.12	21.83	76.41
132129	female	11	0	2	0	1	0	1	0	1	0	1	0	0	0	0	1	0	3.27	81.3567	78.0867	43.2933	114.92	35.27	76.9233	26.4933	80.1267
132131	male	12	0	1	0	0	0	1	1	1	0	0	0	0	0	0	0	0	5.36333	80.2633	74.9	48.4233	114.15	32.15	75.0967	22.3667	83.6333
132136	male	11	0	2	0	1	0	0	0	1	0	0	0	0	0	0	0	0	3.00333	79.5067	76.5033	41.2867	121.423	33.82	71.8233	25.9433	81.8
132156	female	12	0	1	1	1	0	1	0	5	0	0	0	0	0	0	0	0	4.76667	88.1033	83.3333	34.4367	129.51	28.59	78.41	24.05	80.9333
132175	male	11	0	2	1	1	0	1	0	1	0	0	0	0	0	0	1	0	7.36667	86.42	79.0567	35.0467	125.647	30.5867	76.0633	23.8133	88.2233
132183	female	12	0	2	1	1	0	1	0	1	0	0	0	0	0	0	0	0	4.42333	77.75	73.3233	40.3933	119.02	34.3067	78.82	25.7233	87.06
132188	female	13	0	1	1	1	0	1	0	1	0	0	0	0	0	0	0	0	3.9	87.2267	83.3267	28.1033	127.077	25.6367	84.7267	20.9967	87.79
132203	female	14	0	1	1	0	0	0	1	1	0	0	0	0	1	0	0	0	5.14333	76.4033	71.26	54.5	118.707	35.3833	77.9667	25.3833	81.71
132210	female	21	1	2	1	1	0	0	1	1	0	0	0	0	1	0	1	0	6.28	87.8967	81.6133	32.37	138.147	25.24	90.3233	21.9867	92.8767
132212	female	11	0	2	1	1	0	1	0	1	0	0	0	0	0	0	0	1	5.72333	80.42	74.6967	31.32	130.643	27.0733	81.9533	25.8033	93.1633
132214	female	12	0	2	1	1	0	1	0	0	1	0	0	0	0	0	1	0	5.86	83.66	77.8033	32.9467	127.52	29.5167	71.4233	23.4867	76.93
132216	female	12	0	2	1	1	0	1	0	0	0	0	1	0	0	0	1	0	4.64333	83.55	78.9067	31.39	120.05	29.96	81.9833	24.7467	75.9
132231	female	11	0	2	1	1	0	1	0	0	1	0	0	0	0	0	1	0	7.72	81.57	73.8467	40.6833	114.203	29.11	73.7467	20.5333	76.3233
132240	male	11	0	3	0	1	0	1	0	0	0	0	0	0	0	0	0	0	1.14	82.03	80.89	41.01	127.497	27.4067	81.0567	23.2133	74.9433
132258	male	10	0	2	1	1	0	1	0	0	0	0	0	0	0	0	1	0	5.97333	72.5833	66.6067	47.1067	117.5	34.9767	65.7033	25.5533	75.4533
132266	female	11	0	2	1	1	0	1	0	0	0	0	0	0	0	0	1	0	6.43667	82.0967	75.6633	35.56	120.53	31.39	73.5567	23.6467	78.8433
132270	male	16	0	1	1	1	0	1	0	0	0	0	0	0	0	0	1	0	4.89333	85.74	80.8433	34.16	110.66	36.04	82.4433	29.0633	85.1867
132282	male	22	1	3	0	1	0	1	1	1	0	0	0	0	0	0	0	0	2.41	80.32	77.91	47.2133	111.817	41.9567	85.1367	32.74	83.05
132289	female	17	0	3	0	0	0	1	1	0	0	0	0	0	0	0	0	1	1.79667	83.2967	81.5	34.6333	117.137	32.8767	82.39	25.2067	83.3733
132290	female	15	0	3	0	1	0	1	0	0	0	0	0	0	0	0	0	0	4.55333	81.7733	77.22	44.1233	122.187	33.6	82.0267	28.09	84.9733
132297	female	12	0	2	1	1	0	1	1	1	0	0	0	0	0	1	1	0	5.44333	80.6933	75.2467	40.8367	118.737	33.9833	81.4267	27.2033	88.45
132306	male	15	0	1	1	0	0	1	0	1	0	0	0	0	0	0	1	0	6.63	86.5467	79.9167	35.4067	126.967	30.85	92.89	25.3367	89.15
132319	female	23	1	2	0	0	0	1	0	1	0	0	0	0	0	1	0	0	5.82667	81.69	75.8667	40.2667	107.797	35.6433	83.99	26.9667	84.0333
132326	male	12	0	2	0	1	1	1	0	1	0	0	1	0	0	1	0	0	3.90333	84.12	80.2133	42.05	111.92	33.8067	79.6733	29.0667	85.86
132333	female	16	0	2	1	1	0	1	0	1	0	0	0	0	0	0	0	0	6.65333	80.7767	74.12	29.8033	131.833	29.7333	84.7733	27.47	82.8267
132340	male	12	0	1	1	1	0	0	0	0	0	0	0	0	0	0	0	0	4.59333	77.97	73.3733	36.4033	112.513	36.0567	73.6633	25.67	78.3433
132353	female	11	0	2	1	1	0	1	0	1	0	0	0	0	0	1	0	0	6.79667	78.7267	71.9267	38.8233	123.643	30.9667	79.83	23.2133	87.5
132356	female	18	1	1	0	0	0	1	0	0	0	0	0	0	0	0	0	0	3.48	89.5533	86.0667	33.7433	116.58	33.0567	89.5367	29.3967	88.6733
132361	female	17	0	1	0	1	0	1	1	1	0	1	0	0	0	0	0	0	0.496667	82.7833	82.2833	35.3867	123.817	31.7167	83.4367	29.4433	88.93
132362	male	11	0	1	0	0	0	1	0	1	0	0	0	0	0	0	0	0	3.24667	85.2333	81.99	36.4833	124.747	27.1	84.34	23.0133	81.6533
132369	male	12	0	2	1	1	0	1	1	1	0	0	0	0	0	0	1	0	7.25333	86.78	79.5267	35.5	130.583	28.1033	80.4167	22.08	83.6833
132374	male	15	0	2	1	0	0	1	1	1	0	0	0	0	0	0	0	0	7.28333	77.9767	70.6967	48.6033	111.367	40.35	82.2533	31.3833	88.6067
132384	female	12	0	1	0	1	0	1	0	0	0	1	0	0	0	0	0	1	-0.37	80.98	81.35	34.7533	115.963	26.9267	82.6833	22.6733	88
132388	male	12	0	2	1	1	0	1	1	0	1	0	0	0	0	0	1	0	6.77667	81.61	74.83	39.1033	127.47	32.78	77.9767	26.5267	81.3833
132402	female	11	0	1	1	1	0	1	0	0	0	0	0	0	0	0	0	0	3.59	83.3733	79.7833	38.6967	117.243	34.32	71.4067	23.3233	77.1133
132404	male	12	0	1	0	0	0	1	0	0	0	0	0	0	0	0	0	0	1.53667	77.8933	76.3567	34.81	120.573	30.19	78.2267	24.61	75.6567
132431	male	13	0	2	1	0	0	1	0	1	0	0	0	0	0	0	0	0	3.15333	85.26	82.1033	32.93	112.473	37.0233	67.7733	26.4733	76.9967
132437	female	18	1	2	1	1	0	0	0	2	0	0	0	0	0	1	1	0	9.11	85.8767	76.7667	36.24	131.16	30.87	71.0267	23.04	89.71
132440	female	15	0	1	0	0	0	1	0	1	0	0	0	0	0	1	0	0	0.49	77.34	76.85	46.39	120.217	36.2333	85.56	30.34	82.38
132445	male	14	0	3	1	1	0	1	0	1	0	0	0	0	0	0	0	0	0.763333	85.2067	84.4433	25.7833	114.65	29.5633	82.7667	26.3667	86.7333
132475	male	18	1	3	0	1	0	0	1	0	0	1	0	0	0	0	0	0	-0.56	84.7	85.2567	29.8333	111.017	32.45	104.1	27.16	95.23
132501	male	11	0	1	0	1	0	0	0	0	0	1	0	0	0	0	1	0	0.0766667	84.5967	84.52	35.1	112.51	29.94	76.76	21.7	85.0933
132503	male	13	0	2	1	1	0	1	0	1	0	0	0	0	0	0	0	0	5.17	80.13	74.96	42.2033	121.687	31.4833	78.0933	22.9833	85.2033
132504	female	12	0	2	0	0	0	1	0	1	0	0	0	0	0	0	0	0	2.12667	81.1833	79.0567	30.16	124.763	27.65	81.8833	23.1833	91.03
132506	male	12	0	2	1	1	0	1	0	1	1	0	0	0	0	0	1	0	8.35	82.0633	73.71	44.9467	128.013	34.25	80.97	26.77	82.84
132520	female	15	0	1	1	1	0	1	0	0	0	0	0	0	0	0	0	0	2.50667	81.4733	78.97	38.6767	121.113	34.3967	90.2167	29.5633	88.6567
132525	female	15	0	1	1	1	0	1	0	0	1	0	0	0	0	0	0	0	7.36	83.7067	76.35	29.7533	98.0633	27.8933	85.3067	21.6433	81.9267
132532	female	19	1	1	0	0	0	1	0	1	0	0	0	0	0	0	0	0	3.27333	78.0867	74.8167	35.0333	110.88	32.7533	85.83	26.2367	81.45
132545	male	12	0	2	1	1	0	0	0	0	0	0	0	0	0	0	0	0	5.4	75.7067	70.31	41.2667	123.47	28.62	69.4633	21.0933	69.5333
132583	female	13	0	2	1	1	0	0	0	5	0	0	0	0	0	0	0	0	7.60333	87.9767	80.8733	35.4867	125.86	27.5433	84.8533	22.2833	90.93
132627	female	23	1	1	1	1	0	1	0	1	0	0	0	0	0	0	0	0	4.83667	80.9733	76.1367	46.2267	121.117	38.19	77.1667	30.2367	71.8267
132658	female	11	0	2	1	1	0	1	0	0	0	0	0	0	0	0	0	0	3.58667	85.2833	81.6967	30.0933	124.873	30.83	80.6267	22.06	84.3167
132659	female	12	0	1	0	1	0	1	1	0	0	0	0	0	0	0	1	0	4.43333	81.8233	77.4	39.67	114.45	31.1167	71.99	24.8433	74
132691	male	13	0	1	0	1	0	1	1	1	0	1	0	0	0	0	0	0	1.42333	80.03	78.6067	39.8133	104.09	34.7467	84.6267	27.06	87.1533
132696	female	11	0	2	1	1	0	1	1	0	0	0	0	0	0	0	1	0	4.18667	77.9267	73.7433	35.1367	126.007	26.52	77.5767	21.8467	86.34
132707	male	13	0	2	1	1	0	1	0	0	0	0	0	0	0	0	1	0	6.70333	85.5467	78.85	31.99	112.65	29.89	81.1133	23.3633	85.09
132708	male	15	0	2	0	0	0	1	0	1	0	0	0	0	1	0	0	0	1.93	81.6167	79.6867	35.5	120.72	33.4133	81.8233	31.0167	85.17
132747	female	13	0	1	1	1	0	0	0	0	0	0	0	0	0	0	0	0	3.36333	79.93	76.5633	41.0033	110.607	36.0433	78.0233	25.8133	75.3433
132749	male	15	0	2	0	1	0	1	0	0	0	0	0	0	0	0	0	0	3.60667	84.77	81.1567	21.82	108.553	33.0567	82.4533	27.31	80.09
132761	female	13	0	2	1	0	0	0	0	1	0	0	0	0	0	0	1	0	5.20333	85.64	80.44	35.5267	133.373	28.32	80.3267	20.8167	84.2967
132766	female	13	0	1	1	0	0	1	1	1	0	0	0	0	1	0	1	0	9.07667	88.8267	81.65	40.98	120.77	32.9167	80.28	25.0067	76.3167
132767	female	12	0	2	0	0	0	1	0	1	0	0	0	0	1	0	0	0	10.02	85.9967	75.9733	40.8867	118.86	33.1767	76.4333	25.99	75.3167
132811	male	11	0	1	1	1	0	0	1	0	1	0	0	0	0	0	1	0	2.83	78.0333	75.2067	43.5433	131.797	32.1633	71.5267	23.2067	74.0533
132813	female	15	0	2	0	1	0	1	0	0	0	0	0	0	0	0	0	0	1.89	79.3033	77.4133	32.0633	96.4233	31.18	84.7533	25.72	79.8433
132820	male	12	0	3	0	1	0	0	0	0	0	0	0	1	0	0	0	1	-2.02667	79.9067	81.93	44.38	124.85	31.0633	85.7367	25.55	84.3167
132829	male	11	0	2	1	1	0	0	0	1	0	0	0	0	0	0	1	0	6.91	81.5267	74.6167	38.7767	118.503	32.1633	81.97	21.7967	88.0667
132865	male	12	0	2	1	1	0	1	0	0	0	0	0	0	0	0	1	0	7.04333	81.53	74.4867	38.17	115.73	26.9967	73.8367	18.01	78.4433
132871	female	12	0	3	0	1	0	1	0	1	0	0	0	0	0	0	0	0	1.26333	81.6033	80.3367	42.9233	120.027	31.3067	83.0467	26.41	83.04
132879	female	19	1	1	1	1	0	1	0	1	0	0	0	0	0	0	0	0	4.25333	86.97	82.72	38.5033	121.337	33.3667	87.89	26.76	85.27
132900	female	12	0	1	1	1	0	1	0	0	0	0	0	0	0	0	0	0	1.98333	82.9767	80.9933	35.1233	115.55	33.2733	79.1467	24.0833	81.62
132910	female	12	0	1	0	0	0	0	0	1	0	0	0	0	0	0	0	0	6.22	83.5967	77.38	42.0267	116.12	33.8667	84.4733	27.21	87.3067
132914	female	12	0	3	0	1	0	0	0	0	0	0	0	0	0	0	0	0	-2.31667	80.1133	82.43	35.11	126.31	29.5433	86.5233	25.68	87.6833
132962	female	17	0	2	1	1	0	1	0	4	0	0	0	0	0	0	0	0	5.46333	81.1733	75.71	42.9567	114.883	34.2467	78.18	27.89	86.7167
132964	female	13	0	1	1	1	0	0	0	2	0	0	0	0	0	0	0	0	4.58667	85.42	80.8333	34.9033	121.497	31.41	90.8767	24.1033	87.2233
132994	female	13	0	1	0	1	0	1	0	0	0	0	0	0	0	0	0	0	3.64333	81.9767	78.3367	35.8367	106.357	35.41	77.6333	25.6833	76.25
132995	female	12	0	1	0	0	0	1	0	1	0	0	0	0	0	0	0	0	2.86667	80.9333	78.0667	41.7833	122.85	31.0267	80.45	25.4433	76.9967
133027	male	25	0	1	0	1	0	1	0	0	0	0	0	0	0	0	0	0	3.04333	88.88	85.84	24.9167	112.523	37.3167	88.3433	31.0533	86.9633
133031	female	12	0	1	1	1	0	1	0	0	0	0	1	0	0	0	1	0	4.08	79.5467	75.4667	37.0233	121.8	31.1167	84.4833	24.5167	87.06
133032	female	12	0	1	0	0	0	1	0	0	0	0	0	1	0	0	0	0	1.05	85.44	84.3867	31.8933	128.5	27.59	85.57	22.3933	85.21
133034	female	11	0	3	0	1	0	0	0	0	0	0	0	1	0	0	0	1	-3.32333	79.41	82.73	32.9533	117.16	29.3367	78.1233	23.0667	84.65
133035	male	12	0	2	1	1	0	0	0	0	0	0	0	0	0	0	1	0	8.48667	88.65	80.8367	31.5767	122.297	30.5233	82.5167	22.6567	84.0767
133043	male	12	0	1	1	1	0	1	0	1	0	0	0	0	1	0	0	0	5.02667	77.7333	72.7033	44.9733	114.54	32.9667	75.6933	23.62	77.3267
133055	female	12	0	2	1	1	0	1	0	0	0	0	0	0	1	0	1	1	5.05667	85.5933	80.5367	33.9567	122.973	28.9867	84.6033	23.9467	83.9067
133058	female	10	0	3	0	1	0	1	0	0	0	0	0	1	0	0	0	1	-2.97667	76.17	79.1433	34.0833	107.097	31.1633	81.9067	20.3133	80.7733
133072	male	12	0	1	1	1	0	1	0	0	0	0	0	0	0	0	0	0	5.24667	84.4333	79.1933	32.3833	107.157	34.98	73.95	24.7667	78.7867
133081	female	19	0	1	0	0	0	1	0	1	0	0	0	0	0	1	0	0	4.58667	76.39	71.8033	49.95	122.683	31.3433	87.7133	26.81	87.7033
133082	male	10	0	2	1	1	0	1	0	0	0	0	0	0	0	0	1	0	8.46667	77.7567	69.2867	38.8533	114.107	33.31	65.23	19.93	51.1
133094	female	18	1	1	0	0	0	1	0	1	0	0	0	0	0	1	0	0	5.79667	78.2633	72.4667	49.6667	103.467	36.82	80.5167	29.3433	83.26
133119	female	12	0	2	1	1	0	0	0	0	0	0	0	0	0	0	0	0	5.05667	81.4933	76.4367	25.0367	122.567	32.3333	69.42	24.0633	72.7367
133131	male	11	0	2	1	1	0	0	0	0	0	0	0	0	0	0	1	0	6.15333	79.6933	73.54	37.7867	122.41	33.5267	76.3667	25.8567	84.2667
133144	female	17	0	3	0	1	0	0	0	0	0	0	0	0	0	0	0	1	0.22	77.6967	77.4767	41.02	112.847	36.1467	88.0867	29.46	88.0267
133158	female	12	0	1	1	1	0	1	0	1	0	0	0	0	0	0	0	0	4.88667	81.6767	76.79	39.5967	118.183	33.7233	76.8767	27.8033	83.8933
133160	male	26	1	1	0	1	0	1	1	1	0	0	0	0	0	0	0	0	1.49	75.9433	74.45	48.72	119.027	31.9733	85.4833	26.0267	87.34
133172	female	12	0	2	1	1	0	1	0	1	0	0	0	0	0	0	1	0	7.16667	79.32	72.1533	39.76	122.52	32.6433	77.86	24.2267	75.6533
133176	male	13	0	1	0	0	0	1	0	0	0	0	0	0	0	0	0	0	2.78333	78.7533	75.97	44.3833	115.143	36.3333	75.6633	29.11	83.23
133180	female	11	0	2	1	1	0	1	0	1	0	0	0	0	1	0	0	0	-0.593333	73.54	74.1367	32.7133	121.613	28.65	76.9733	24.5467	86.9833
133218	female	12	0	1	1	1	0	1	0	1	0	0	0	0	0	0	1	0	2.23667	77.3967	75.16	44.56	128.79	29.3667	83.7733	25.4967	86.27
133238	female	12	0	2	0	1	0	1	0	0	0	0	0	0	0	0	0	0	4.46	83.06	78.6033	25.8533	98.6733	34.3033	71.5967	24	74.0067
133272	male	9	0	1	0	1	0	1	0	0	0	0	0	0	0	0	0	0	0.27	83.8367	83.5633	32.6533	116.86	28.1033	75.4667	21.2967	88.1433
133287	female	22	1	3	0	0	0	1	0	1	0	0	0	0	0	0	0	1	2.76333	83.7667	81	41.2467	129.723	29.4033	85.84	26.7733	87.3733
133298	female	13	0	2	0	0	0	1	0	1	0	0	0	0	0	0	0	0	6.05667	85.77	79.7133	42.82	106.517	35.6233	78.3067	27.26	83.3933
133307	female	8	0	3	0	1	0	0	0	0	0	0	0	1	0	0	0	1	0.17	84.8533	84.6833	39.46	120.487	27.0133	87.1033	22.95	92.95
133341	female	16	0	2	0	1	0	1	0	0	1	0	0	0	0	0	0	1	6.06	77.1467	71.09	36.2767	102.79	32.44	84.0533	25.82	81.65
133373	female	12	0	1	0	0	0	1	0	1	0	0	0	0	0	0	0	0	2.41667	81.3033	78.8833	34.8367	123.74	33.79	75.93	25.4967	86.8967
133452	female	13	0	2	1	1	0	1	0	1	1	0	0	0	0	0	0	0	2.59667	81.6933	79.0967	32.5933	126.453	30.4167	81.97	25.9033	89.46
133456	male	18	1	3	0	1	0	0	1	0	0	1	0	0	0	0	0	0	-5.83333	82.7267	88.5633	17.49	122.577	32.0633	90.5033	26.8667	94.2167
133459	female	12	0	1	0	0	0	1	0	1	0	0	0	0	0	0	1	0	1.90333	79.79	77.8867	39.19	123.643	32.06	75.7233	25.7933	77.5467
133478	male	13	0	2	0	0	0	1	0	1	0	0	0	0	0	0	0	0	7.75	83.9	76.1467	43.5867	112.377	35.9433	82.0033	27.06	88.6733
133482	female	29	1	1	0	0	0	0	1	1	0	0	0	0	0	0	0	0	5.40667	86.7533	81.3467	33.7633	127.98	33.5933	83.25	29.22	85.33
133487	male	12	0	1	0	0	0	1	0	1	0	0	0	0	0	0	0	0	6.41	85.9867	79.5767	44.2867	125.003	30.96	87.2733	24.5767	83.18
133488	male	11	0	1	0	1	0	1	0	0	0	0	0	0	0	0	0	0	2.93333	85.38	82.4467	39.6033	120.807	30.5833	82.34	23.8	74.8433
133493	female	12	0	3	0	0	0	0	0	1	0	0	0	0	0	0	0	1	3.98667	82.96	78.97	47.42	117.497	36.15	78.7033	25.0233	75.6567
133494	female	13	0	3	0	1	0	1	1	0	0	0	0	0	0	0	0	1	2	77.5067	75.5033	44.99	105.197	35.1967	75.0667	26.44	83.0867
133495	female	18	1	2	1	1	0	1	0	1	0	0	0	0	0	0	0	0	5.47333	82.9	77.4233	40.03	119.347	32.42	85.19	24.6167	86.7433
133515	female	13	0	2	1	1	0	1	0	0	1	0	0	0	0	0	0	0	3.95333	76.95	72.9967	35.58	112.353	32.2867	78.7367	24.04	82.12
133540	male	13	0	1	0	0	0	1	0	1	0	0	0	0	0	0	0	0	4.47	83.57	79.1	39.4933	113.937	35.1133	82.02	28.3733	85.2933
133542	male	30	1	1	1	1	0	1	1	1	0	0	0	0	0	0	0	0	1.18333	79.4433	78.26	42.83	118.943	41.1267	83.4033	38.14	86.7833
133567	male	12	0	2	1	1	0	1	0	0	1	0	0	0	0	0	1	0	1.96667	79.47	77.5033	32.9367	127.667	32.1467	78.58	25.3533	77.5833
133590	female	14	0	1	1	1	0	1	0	0	0	0	1	0	0	1	1	0	2.51	84.1	81.59	32.96	119.763	33.2733	72.8167	27.0133	66.51
133598	male	12	0	1	1	1	0	1	1	1	0	0	0	0	0	0	0	0	3.35667	82.3867	79.0333	37.8033	116.017	39.66	79.4233	31.87	79.1233
133599	male	19	1	1	1	1	0	1	0	0	1	0	0	0	0	0	0	0	3.76333	82.06	78.3	31.8433	101.183	36.7133	89.8333	29.5367	86.0533
133613	female	23	1	2	1	1	0	1	0	1	0	0	0	0	0	0	0	0	1.91667	82.8167	80.9	31.8167	129.243	32.1	82.54	23.3267	80.25
133649	female	13	0	3	0	1	0	0	0	0	0	0	0	0	0	0	0	0	-1.23	88.8167	92.14	27.1267	119.423	31.86	81.98	24.11	89.5933
133651	female	21	1	1	0	1	0	1	0	1	0	0	0	0	0	0	0	0	2.98	87.2767	84.3	35.1167	108.607	34.11	83.97	30.11	82.54
133686	female	27	1	2	1	1	0	0	1	1	0	0	0	0	0	0	0	0	5.90667	86.72	80.8133	34.4233	116.433	38.4367	84.1867	29.8567	83.6033
133698	female	12	0	2	1	1	0	0	0	0	0	0	0	0	0	0	0	0	4.73333	87.9867	83.2867	28.0067	119.52	31.3033	80.2733	25.6333	82.66
133700	male	17	0	2	1	1	0	1	0	0	0	0	0	0	0	0	0	0	5.86	78.8167	72.9567	30.6967	93.06	33.35	78.7967	26.17	81.1367
133716	male	25	1	2	1	1	0	1	0	0	0	0	0	0	0	0	0	0	6.78	84.43	77.6433	34.3467	111.493	33.0733	83.8567	28.0767	81.0733
133791	female	14	0	3	0	0	0	0	0	0	0	0	0	0	0	0	0	0	-0.456667	80.32	80.78	38.7633	118.217	30.68	71.9067	21.65	76.5767
133819	male	14	0	2	1	1	0	1	0	0	0	0	0	0	0	0	0	0	7.94	83.55	75.61	35.65	119.327	34.24	78.3733	24.7733	75.41
133851	female	11	0	1	0	0	0	1	0	1	0	0	0	0	0	0	1	0	5.14	81.7833	76.6467	42.9467	115.353	32.2333	82.21	26.98	82.9167
133856	female	12	0	1	0	0	0	0	0	0	0	0	0	0	0	0	0	0	4.53667	88.77	85.2	37.1833	121.687	27.6567	79.8933	23.0867	86.9467
133868	female	12	0	1	0	0	0	1	0	0	0	0	0	0	0	0	0	0	1.64667	83.5867	81.94	35.82	118.383	30.9933	79.5467	27.0467	90.46
133888	female	14	0	2	1	1	0	1	0	5	0	0	0	0	0	0	0	0	2.41	80.1833	77.7733	39.34	133.403	28.8467	82.1033	23.5967	80.65
133894	male	13	0	3	0	1	0	1	0	1	0	0	0	0	0	0	0	0	1.65333	80.12	78.4667	25.88	118.357	31.43	77.38	23.6067	83.3433
133904	male	22	1	1	0	0	0	1	0	0	0	0	0	0	0	0	0	0	1.30333	81.8667	80.5633	32.71	127.59	35.53	90.43	31.93	84.3533
133911	female	11	0	3	1	1	0	0	0	0	0	0	0	0	0	0	0	0	1.95333	84.2967	82.35	32.5933	120.457	27.8	74.3	21.94	79.5067
133923	male	13	0	3	0	0	0	1	0	1	0	0	0	0	0	0	0	0	2.37	82.9333	80.5633	39.7533	121.463	32.98	77.9733	25.4867	84.2933
133932	female	11	0	1	0	0	0	1	0	1	0	0	0	0	0	0	0	0	3.35333	86.77	83.42	37.7167	113.903	30.6867	79.58	24.99	82.4167
133949	female	11	0	1	0	0	0	1	0	0	0	0	0	0	0	0	0	0	4.53333	89.4267	86.0367	39.0567	113.03	32.73	79.5867	25.6033	86.9733
133953	female	11	0	1	0	0	0	1	0	1	0	0	0	0	0	1	0	0	4.20333	79.9733	75.77	41.3967	121.73	33.8067	83.65	27.0667	89.6333
133956	female	12	0	1	0	0	0	1	0	0	0	0	0	0	0	0	0	0	0.26	81.8567	81.5933	38.3833	130.547	30.64	89.7467	26.44	87.2233
133960	female	12	0	1	0	0	0	1	0	1	0	0	0	0	0	0	0	0	1.18333	82.3367	81.1533	34.3433	125.73	29.0433	72.7333	22.5733	75.0933
133992	male	12	0	2	1	1	0	1	0	2	1	0	0	0	0	0	0	0	9.06	86.13	77.07	39.3333	127.297	32.4233	73.79	24.6767	78.8433
134007	female	12	0	2	1	1	0	0	0	1	1	0	0	0	0	0	0	0	7.05667	82.2767	75.2233	32.15	131.13	27.5867	79.67	21.6567	79.8533
134017	female	9	0	2	1	1	0	1	0	4	0	0	0	0	0	1	1	1	11.6833	82.8567	71.1733	40.8467	116.153	30.6667	74.59	20.29	79.1467
134018	male	13	0	1	0	1	0	0	0	0	0	0	0	0	0	0	0	0	1.19	85.39	84.2	30.5533	112.713	28.3	86.2067	23.5467	81.3067
134021	female	13	0	1	0	0	0	1	0	0	0	0	0	0	0	0	0	0	2.63333	88.7267	86.5933	37.1433	106.307	36.59	75.3433	25.0067	81.7067
134029	male	11	0	2	0	1	0	0	1	1	0	0	0	0	0	0	1	0	2.97667	84.4467	81.4733	31.3867	112.68	32.29	67.16	25.57	80.39
134034	female	28	1	2	1	1	0	1	0	1	0	0	0	0	0	0	0	0	6.08	79.1533	73.0733	35.5167	110.59	34.0933	81.3133	27.6	83.1033
134051	male	13	0	3	0	1	0	1	0	1	0	0	0	0	0	0	0	0	0.426667	75.9633	75.54	45.53	124.327	31.55	84.72	22.5167	90.89
134053	female	8	0	3	0	1	0	1	0	0	0	0	0	0	0	0	0	0	-1.32667	74.32	75.6433	36.0967	106.477	25.7767	83.5933	18.81	78.9933
134054	female	19	1	1	1	1	0	0	1	1	0	0	0	0	0	0	0	0	5.29	77.14	71.85	52.7033	116.563	40.2033	86.4733	29.03	80.9867
134055	female	10	0	2	1	1	0	0	0	0	0	0	0	0	0	0	1	0	4.59	85.2733	80.6833	36.2567	121.947	30.87	79.1933	22.8633	71.7267
134056	female	21	1	2	0	1	0	1	0	0	0	0	0	0	0	0	0	0	3.76667	86.7833	83.02	27.36	99.9767	31.99	87.0433	26.8367	84.2033
134068	female	12	0	1	0	0	0	0	0	0	0	0	0	0	0	0	0	0	3.64333	79.8033	76.1633	43.98	121.027	30.2667	89.3533	23.49	86.02
134094	female	12	0	3	0	0	0	1	0	1	0	0	0	0	0	0	0	0	3.78	85.3633	81.58	45.1667	124.96	31.4767	74.9933	24.3833	83.5933
134114	female	15	0	2	1	1	0	0	0	0	0	0	0	0	0	0	0	1	6.88	83.9367	77.06	37.1933	114.467	35.9833	81.8333	26.76	76.5933
134170	female	12	0	1	0	0	0	1	0	1	0	0	0	0	0	1	0	0	3.40667	83.81	80.4067	42.2	110.207	34.1133	81.3133	25.2233	88.0133
134172	female	13	0	3	0	1	1	1	0	0	0	0	0	0	0	0	0	0	0.926667	86.3367	85.41	33.7667	124.27	30.3233	75.0933	24.56	77.5367
134184	male	10	0	2	1	1	0	0	1	0	1	0	0	0	0	0	0	0	4.38667	86.3333	81.9467	34.1467	109	35.8233	75.9	27.3467	82.7633
134188	female	12	0	2	1	1	0	0	1	1	0	0	0	0	0	0	1	0	7.42333	88.25	84.3267	28.29	122.847	32.75	83.72	23.51	82.87
134213	male	13	0	2	1	1	0	1	0	2	0	0	0	0	0	0	1	0	5.63	83.4667	77.8367	31.7633	113.953	27.06	80.1433	21.9767	83.25
134214	female	11	0	2	1	1	0	1	0	0	0	0	0	0	0	0	1	0	9.80333	77.96	68.1567	48.6033	114.683	35.3333	65.5567	22.36	66.4233
134217	male	15	0	2	1	1	0	0	0	0	0	0	0	0	0	0	0	0	6.96333	87.4933	80.53	30.5567	119.863	34.5167	88.3467	28.6267	92.0667
134273	female	11	0	2	1	1	0	1	0	1	0	0	0	0	0	0	0	0	5.15	82.7167	77.5633	33.85	115.677	28.0533	82.2833	22.51	83.2533
134281	female	11	0	2	1	1	0	0	0	0	0	0	0	0	0	0	0	0	5.31	85.32	80.01	33.1567	108.883	33.7933	81.9767	25.5767	80.7
134308	female	11	0	1	0	0	0	1	0	5	0	0	0	0	0	0	0	0	0.736667	86.0867	85.3533	30.4667	130.197	25.85	80.9533	22.7767	88.3733
134328	male	14	0	3	0	1	0	0	0	0	0	0	0	0	0	0	0	1	-1.64	71.45	73.09	32.18	129.263	25.5733	88.4833	24.43	92.1833
134370	male	17	0	2	1	1	0	1	0	0	0	0	0	0	0	0	0	0	1.60667	85.82	84.2167	21.76	136.787	31.4533	88.9733	26.62	89.6833
134377	female	11	0	2	1	1	0	0	0	1	0	0	0	0	0	0	1	0	4.62333	82.1	77.4833	37.5133	122.833	31.2767	74.9367	24.6367	72.7833
134408	male	11	0	1	0	0	0	0	0	0	0	0	0	0	0	0	0	0	2.70667	80.41	77.7	43.1733	117.987	37.1533	85.5867	30.7867	91.55
134410	female	14	0	2	0	0	0	0	0	0	0	0	0	0	0	0	1	0	3.08667	83.6833	80.5933	33.3033	113.65	28.57	81.1033	24.14	83.7
134412	male	18	1	2	1	0	0	1	0	1	0	0	0	0	0	0	0	0	5.51667	80.9033	75.3867	44.8467	124.617	36.4733	82.8833	29.8633	82.2667
134430	male	12	0	1	0	1	0	1	0	1	0	0	0	0	0	0	0	0	3.43667	83.0033	79.5667	33.32	113.787	30.1333	79.86	22.96	79.78
134436	female	9	0	2	1	1	0	1	0	0	0	0	0	0	0	0	1	0	7.14667	88.9733	83.8767	30.04	134.027	25.18	88.0233	19.6267	76.1567
134442	female	12	0	1	0	0	0	1	0	1	0	0	0	0	0	0	0	0	3.74667	80.0967	76.3533	41.7533	116.127	32.7467	82.5533	26.09	77.6367
134446	female	21	1	1	1	0	0	1	0	1	0	0	0	0	0	0	0	0	6.88333	84.7133	77.8333	42.06	117.647	36.3167	78.93	27.8667	81.21
134458	male	12	0	3	0	1	0	1	0	0	0	0	0	0	0	0	0	0	-1.33	77.05	78.3767	36.94	114.01	33.3667	82.3267	24.2633	80.1733
134461	female	9	0	2	0	1	0	0	0	0	0	0	0	0	0	0	0	0	6.72667	83.5667	76.8433	32.1933	110.133	27.93	78.7167	16.7033	86.52
134477	female	11	0	2	1	1	0	1	1	1	0	0	0	0	0	0	0	0	5.17333	80.61	75.4367	34.61	120.723	30.7633	79.7267	23.2267	81.5667
134488	female	12	0	2	1	1	0	1	0	1	0	0	0	0	0	0	0	0	4.30667	81.9	77.5933	42.1567	123.313	30.9167	80.4933	27.4733	80.1667
134510	female	14	0	1	0	1	0	1	0	1	0	0	0	0	0	0	0	0	3.60333	77.7467	74.14	46.8067	105.757	34.5867	81.5733	26.58	79.76
134528	female	10	0	3	0	1	0	1	0	0	0	0	0	0	0	0	0	0	2.87667	84.0333	81.16	33.7667	115.303	26.1367	80.1667	20.2833	87.34
134544	female	10	0	1	0	1	0	1	0	0	0	0	0	0	0	0	0	0	1.17333	78.5867	77.41	37.7467	114.367	28.2633	78.9967	23.2433	75.0233
134561	female	18	1	1	1	1	0	1	0	1	0	0	0	0	0	1	1	0	6.06333	84.2933	78.2333	34.1533	125.07	33.09	82.7833	26	77.2267
134575	female	13	0	3	0	1	0	1	0	0	0	1	0	0	0	0	0	0	1.11667	81.5933	80.4767	39.9833	113.897	37.22	90.7167	27.7033	88.8933
134600	female	12	0	1	1	1	0	1	0	5	0	0	0	0	0	0	0	0	6.59333	84.5767	77.99	33.66	131.3	30.63	82	25.98	84.9333
134604	female	13	0	1	1	1	0	1	0	1	0	0	0	0	0	0	0	0	4	85.37	81.37	36.3233	115.643	31.7	77.0433	23.8367	92.61
134606	female	14	0	1	1	1	0	1	0	1	0	0	0	0	0	0	1	0	3.79333	80.03	76.2367	47.6	118.34	36.8867	82.5433	28.1233	73.7333
134609	female	13	0	2	1	1	0	1	0	1	0	0	0	0	0	0	1	0	8.82667	84.9833	76.1567	36.2633	112.203	33.2	70.8467	23.3433	69.4633
134612	male	14	0	1	0	0	0	1	0	0	0	0	0	0	0	0	0	0	1.11333	78.3433	77.23	37.0533	121.793	34.7733	78.79	27.7367	78.7833
134615	male	12	0	3	0	0	0	1	0	0	0	0	0	0	0	0	0	0	-0.606667	81.3933	81.9967	36.8967	123.113	30.4533	91.85	25.64	92.53
134618	female	13	0	2	0	0	0	1	0	1	0	0	0	0	0	0	0	0	6.57	80.4467	73.8767	42.04	117.19	29.7833	79.2967	24.9833	77.99
134621	female	12	0	1	0	0	0	1	0	1	0	0	0	0	0	0	0	0	7.02333	81.28	74.2567	41.5433	114.98	28.5633	83.7067	22.93	81.6267
134643	male	13	0	1	1	1	0	1	0	0	0	0	0	0	0	0	0	0	3.87	86.3533	82.48	30.84	125.94	32.5467	86.8133	27.4233	94.8633
134666	female	12	0	1	0	1	0	0	1	0	0	0	1	0	0	0	1	0	3.92	84.05	80.1333	40.2267	114.007	32.2233	81.64	23.9667	77.63
134745	female	10	0	1	0	1	0	0	0	1	0	0	0	0	0	0	0	0	5.03	88.7567	84.2567	39.7867	125.003	29.7233	82.94	24.7533	80.48
134774	female	20	1	3	0	1	0	1	0	0	0	1	0	0	0	0	0	0	-1.53667	81.5867	83.1233	37.0533	114.713	33.4333	87.3933	27.52	80.3367
134799	female	22	1	3	0	1	0	1	0	1	0	0	0	0	0	0	0	0	-0.836667	81.5833	82.4167	36.1633	128.383	30.05	79.44	24.4967	87.8533

## Sheet: explanation
0：NO
1：YES
	之下红色标题部分为软组织点
S_Ns_Sn前	上唇基角：S、软组织鼻根点、鼻下点；软组织中面部相对于前颅底平面的前后向位置关系
S_Ns_Bs前	下唇基角：软组织下面部相对于前颅底平面的前后向位置关系
Sn_Ns_Bs前	软组织上下部相对软组织鼻根点的位置关系
Ns_Prn_Pos前	全面凸角：软组织鼻根点、鼻顶点、软组织颏前点组成
Cm_Sn_UL前	鼻唇角：鼻小柱点、鼻下点、上唇凸点连线成角，上唇相对鼻底的位置关系
Zangle前
UL_EP前
LL_EP前
Hangle前
Prn_H前	H线：上唇凸点与软组织颏前点连线；恒牙初中国人鼻顶点Prn应位于H线前0.6土2.2mm
LL_Bs_Pos前	颏唇沟角
AsUL_BsLL前	上下唇角：后交角，上下唇凸度
AsUL_FH前	上唇倾角：上唇凹点至上唇凸点连线与眼耳平面之后上交角
BsLL_FH前	下唇倾角：下唇凹点至下唇凸点连线与眼耳平面之后下交角
Ns_MesVFH前
Ns_SnVFH前
Sn_MesVFH前
Sn_StomsVFH前
Stoms_StomiVFH前
Stomi_MesVFH前
ANB
SNA
SNB
SNPg
overjet
overbite
Wits
NSGn
A_NFH
B_NFH
NA@PA
Ptm_SFH
PNS_ANSFH
PNS_AFH
Co_SFH
Co_PgMP
Go_Gn
SArGo
NSBa
S_N
S_Ba
Ba_N
S_Go
N_Me
S_Go@N_Me
MP@SN
MP@FH
MP@PP
SN@PP
SN@OP1
OP1@MP
OPu@PP
OPL@MP
U1@L1
U1@PP
UI@OP1
U1@NA
UIE_NA
L1@MP
L1@OP1
LI@FH
L1@NB
SN@BPg
FH@BPg
LIE_NB
UIE_PP
UIE_AP
LIE_MP
LIE_AP
UM@LM
UM@PP
UM@OP1
LM@MP
LM@OP1
LM@OPL
UMC_LMCOP1
Ptm_UMCFH
UMC_PP
UIE_UMC
UIA_UMA
LMC_MP
LIE_LMC
LIA_LMA
S_Ns_Sn
S_Ns_Bs
Sn_Ns_Bs
Ns_Prn_Pos
Cm_Sn_UL
Zangle
UL_EP
LL_EP
Hangle
Prn_H
LL_Bs_Pos
AsUL_BsLL
AsUL_FH
BsLL_FH
Ns_MesVFH
Ns_SnVFH
Sn_MesVFH
Sn_StomsVFH
Stoms_StomiVFH
Stomi_MesVFH
随机数
x线号
病例号
姓名
性别
年龄
病历备注
病历数字化
医师姓名
治疗开始时间
治疗结束时间
牙周情况
先缺牙数
安氏分类
覆情况
开程度
覆盖情况
是否后牙反或锁
是否末端磨牙矫治
是否双颌前突
阻生尖牙数
是否合并TMD
拔牙编号
延迟拔牙
II类功能
biteplate
Frankel III
颏兜
合垫
pendulum
前牵
TPA
NANCE
口外弓
牵引类型
口外弓时间
口外弓佩戴欠佳
扩弓
扩弓时间
单/双期矫治
正颌手术
矫治器类型
Ni-Ti丝时间
是否戴用弹性皮圈
弹性皮圈戴用时间
弹性皮圈戴用欠佳
是否为转诊患者
总就诊次数
疗程
矫治附件脱落个数
矫治附件脱落次数
矫治附件调整个数
矫治附件调整次数
是否OH欠佳
标号（韩思朦样本）
ANB
ANB分段
ANB前
SNA前
SNB前
SNPg前
overjet前
overbite前
Wits前
NSGn前
A_NFH前
NA@PA前
B_NFH前
Ptm_SFH前
PNS_ANSFH前
PNS_AFH前
Co_SFH前
Co_PgMP前
Go_Gn前
SArGo前
NSBa前
S_N前
S_Ba前
Ba_N前
S_Go前
N_Me前
S_Go@N_Me前
MP@SN前
MP@FH前
MP@PP前
SN@PP前
SN@OP1前
OP1@MP前
OPu@PP前
OPL@MP前
U1@L1前
U1@PP前
UI@OP1前
U1@NA前
L1@MP前
L1@OP1前
LI@FH前
L1@NB前
SN@BPg前
FH@BPg前
UIE_PP前
UIE_AP前
UIE_NA前
LIE_MP前
LIE_AP前
LIE_NB前
UM@LM前
UM@PP前
UM@OP1前
LM@MP前
LM@OP1前
LM@OPL前
UMC_LMCOP1前
Ptm_UMCFH前
UMC_PP前
UIE_UMC前
UIA_UMA前
LMC_MP前
LIE_LMC前
LIA_LMA前
S_Ns_Sn前
S_Ns_Bs前
Sn_Ns_Bs前
Ns_Prn_Pos前
Cm_Sn_UL前
Zangle前
UL_EP前
LL_EP前
Hangle前
Prn_H前
LL_Bs_Pos前
AsUL_BsLL前
AsUL_FH前
BsLL_FH前
Ns_MesVFH前
Ns_SnVFH前
Sn_MesVFH前
Sn_StomsVFH前
Stoms_StomiVFH前
Stomi_MesVFH前
ANB
SNA
SNB
SNPg
overjet
overbite
Wits
NSGn
A_NFH
B_NFH
NA@PA
Ptm_SFH
PNS_ANSFH
PNS_AFH
Co_SFH
Co_PgMP
Go_Gn
SArGo
NSBa
S_N
S_Ba
Ba_N
S_Go
N_Me
S_Go@N_Me
MP@SN
MP@FH
MP@PP
SN@PP
SN@OP1
OP1@MP
OPu@PP
OPL@MP
U1@L1
U1@PP
UI@OP1
U1@NA
UIE_NA
L1@MP
L1@OP1
LI@FH
L1@NB
SN@BPg
FH@BPg
LIE_NB
UIE_PP
UIE_AP
LIE_MP
LIE_AP
UM@LM
UM@PP
UM@OP1
LM@MP
LM@OP1
LM@OPL
UMC_LMCOP1
Ptm_UMCFH
UMC_PP
UIE_UMC
UIA_UMA
LMC_MP
LIE_LMC
LIA_LMA
S_Ns_Sn
S_Ns_Bs
Sn_Ns_Bs
Ns_Prn_Pos
Cm_Sn_UL
Zangle
UL_EP
LL_EP
Hangle
Prn_H
LL_Bs_Pos
AsUL_BsLL
AsUL_FH
BsLL_FH
Ns_MesVFH
Ns_SnVFH
Sn_MesVFH
Sn_StomsVFH
Stoms_StomiVFH
Stomi_MesVFH
随机数
x线号
病例号
姓名
性别
年龄
病历备注
病历数字化
医师姓名
治疗开始时间
治疗结束时间
牙周情况
先缺牙数
安氏分类
覆情况
开程度
覆盖情况
是否后牙反或锁
是否末端磨牙矫治
是否双颌前突
阻生尖牙数
是否合并TMD
拔牙编号
延迟拔牙
II类功能
biteplate
Frankel III
颏兜
合垫
pendulum
前牵
TPA
NANCE
口外弓
牵引类型
口外弓时间
口外弓佩戴欠佳
扩弓
扩弓时间
单/双期矫治
正颌手术
矫治器类型
Ni-Ti丝时间
是否戴用弹性皮圈
弹性皮圈戴用时间
弹性皮圈戴用欠佳
是否为转诊患者
总就诊次数
疗程
矫治附件脱落个数
矫治附件脱落次数
矫治附件调整个数
矫治附件调整次数
是否OH欠佳
标号（韩思朦样本）
ANB
ANB分段
ANB前
SNA前
SNB前
SNPg前
overjet前
overbite前
Wits前
NSGn前
A_NFH前
NA@PA前
B_NFH前
Ptm_SFH前
PNS_ANSFH前
PNS_AFH前
Co_SFH前
Co_PgMP前
Go_Gn前
SArGo前
NSBa前
S_N前
S_Ba前
Ba_N前
S_Go前
N_Me前
S_Go@N_Me前
MP@SN前
MP@FH前
MP@PP前
SN@PP前
SN@OP1前
OP1@MP前
OPu@PP前
OPL@MP前
U1@L1前
U1@PP前
UI@OP1前
U1@NA前
L1@MP前
L1@OP1前
LI@FH前
L1@NB前
SN@BPg前
FH@BPg前
UIE_PP前
UIE_AP前
UIE_NA前
LIE_MP前
LIE_AP前
LIE_NB前
UM@LM前
UM@PP前
UM@OP1前
LM@MP前
LM@OP1前
LM@OPL前
UMC_LMCOP1前
Ptm_UMCFH前
UMC_PP前
UIE_UMC前
UIA_UMA前
LMC_MP前
LIE_LMC前
LIA_LMA前
S_Ns_Sn前
S_Ns_Bs前
Sn_Ns_Bs前
Ns_Prn_Pos前
Cm_Sn_UL前
Zangle前
UL_EP前
LL_EP前
Hangle前
Prn_H前
LL_Bs_Pos前
AsUL_BsLL前
AsUL_FH前
BsLL_FH前
Ns_MesVFH前
Ns_SnVFH前
Sn_MesVFH前
Sn_StomsVFH前
Stoms_StomiVFH前
Stomi_MesVFH前
ANB
SNA
SNB
SNPg
overjet
overbite
Wits
NSGn
A_NFH
B_NFH
NA@PA
Ptm_SFH
PNS_ANSFH
PNS_AFH
Co_SFH
Co_PgMP
Go_Gn
SArGo
NSBa
S_N
S_Ba
Ba_N
S_Go
N_Me
S_Go@N_Me
MP@SN
MP@FH
MP@PP
SN@PP
SN@OP1
OP1@MP
OPu@PP
OPL@MP
U1@L1
U1@PP
UI@OP1
U1@NA
UIE_NA
L1@MP
L1@OP1
LI@FH
L1@NB
SN@BPg
FH@BPg
LIE_NB
UIE_PP
UIE_AP
LIE_MP
LIE_AP
UM@LM
UM@PP
UM@OP1
LM@MP
LM@OP1
LM@OPL
UMC_LMCOP1
Ptm_UMCFH
UMC_PP
UIE_UMC
UIA_UMA
LMC_MP
LIE_LMC
LIA_LMA
S_Ns_Sn
S_Ns_Bs
Sn_Ns_Bs
Ns_Prn_Pos
Cm_Sn_UL
Zangle
UL_EP
LL_EP
Hangle
Prn_H
LL_Bs_Pos
AsUL_BsLL
AsUL_FH
BsLL_FH
Ns_MesVFH
Ns_SnVFH
Sn_MesVFH
Sn_StomsVFH
Stoms_StomiVFH
Stomi_MesVFH
随机数
x线号
病例号
姓名
性别
年龄
病历备注
病历数字化
医师姓名
治疗开始时间
治疗结束时间
牙周情况
先缺牙数
安氏分类
覆情况
开程度
覆盖情况
是否后牙反或锁
是否末端磨牙矫治
是否双颌前突
阻生尖牙数
是否合并TMD
拔牙编号
延迟拔牙
II类功能
biteplate
Frankel III
颏兜
合垫
pendulum
前牵
TPA
NANCE
口外弓
牵引类型
口外弓时间
口外弓佩戴欠佳
扩弓
扩弓时间
单/双期矫治
正颌手术
矫治器类型
Ni-Ti丝时间
是否戴用弹性皮圈
弹性皮圈戴用时间
弹性皮圈戴用欠佳
是否为转诊患者
总就诊次数
疗程
矫治附件脱落个数
矫治附件脱落次数
矫治附件调整个数
矫治附件调整次数
是否OH欠佳
标号（韩思朦样本）
ANB
ANB分段
ANB前
SNA前
SNB前
SNPg前
overjet前
overbite前
Wits前
NSGn前
A_NFH前
NA@PA前
B_NFH前
Ptm_SFH前
PNS_ANSFH前
PNS_AFH前
Co_SFH前
Co_PgMP前
Go_Gn前
SArGo前
NSBa前
S_N前
S_Ba前
Ba_N前
S_Go前
N_Me前
S_Go@N_Me前
MP@SN前
MP@FH前
MP@PP前
SN@PP前
SN@OP1前
OP1@MP前
OPu@PP前
OPL@MP前
U1@L1前
U1@PP前
UI@OP1前
U1@NA前
L1@MP前
L1@OP1前
LI@FH前
L1@NB前
SN@BPg前
FH@BPg前
UIE_PP前
UIE_AP前
UIE_NA前
LIE_MP前
LIE_AP前
LIE_NB前
UM@LM前
UM@PP前
UM@OP1前
LM@MP前
LM@OP1前
LM@OPL前
UMC_LMCOP1前
Ptm_UMCFH前
UMC_PP前
UIE_UMC前
UIA_UMA前
LMC_MP前
LIE_LMC前
LIA_LMA前
S_Ns_Sn前
S_Ns_Bs前
Sn_Ns_Bs前
Ns_Prn_Pos前
Cm_Sn_UL前
Zangle前
UL_EP前
LL_EP前
Hangle前
Prn_H前
LL_Bs_Pos前
AsUL_BsLL前
AsUL_FH前
BsLL_FH前
Ns_MesVFH前
Ns_SnVFH前
Sn_MesVFH前
Sn_StomsVFH前
Stoms_StomiVFH前
Stomi_MesVFH前
ANB
SNA
SNB
SNPg
overjet
overbite
Wits
NSGn
A_NFH
B_NFH
NA@PA
Ptm_SFH
PNS_ANSFH
PNS_AFH
Co_SFH
Co_PgMP
Go_Gn
SArGo
NSBa
S_N
S_Ba
Ba_N
S_Go
N_Me
S_Go@N_Me
MP@SN
MP@FH
MP@PP
SN@PP
SN@OP1
OP1@MP
OPu@PP
OPL@MP
U1@L1
U1@PP
UI@OP1
U1@NA
UIE_NA
L1@MP
L1@OP1
LI@FH
L1@NB
SN@BPg
FH@BPg
LIE_NB
UIE_PP
UIE_AP
LIE_MP
LIE_AP
UM@LM
UM@PP
UM@OP1
LM@MP
LM@OP1
LM@OPL
UMC_LMCOP1
Ptm_UMCFH
UMC_PP
UIE_UMC
UIA_UMA
LMC_MP
LIE_LMC
LIA_LMA
S_Ns_Sn
S_Ns_Bs
Sn_Ns_Bs
Ns_Prn_Pos
Cm_Sn_UL
Zangle
UL_EP
LL_EP
Hangle
Prn_H
LL_Bs_Pos
AsUL_BsLL
AsUL_FH
BsLL_FH
Ns_MesVFH
Ns_SnVFH
Sn_MesVFH
Sn_StomsVFH
Stoms_StomiVFH
Stomi_MesVFH
随机数
x线号
病例号
姓名
性别
年龄
病历备注
病历数字化
医师姓名
治疗开始时间
治疗结束时间
牙周情况
先缺牙数
安氏分类
覆情况
开程度
覆盖情况
是否后牙反或锁
是否末端磨牙矫治
是否双颌前突
阻生尖牙数
是否合并TMD
拔牙编号
延迟拔牙
II类功能
biteplate
Frankel III
颏兜
合垫
pendulum
前牵
TPA
NANCE
口外弓
牵引类型
口外弓时间
口外弓佩戴欠佳
扩弓
扩弓时间
单/双期矫治
正颌手术
矫治器类型
Ni-Ti丝时间
是否戴用弹性皮圈
弹性皮圈戴用时间
弹性皮圈戴用欠佳
是否为转诊患者
总就诊次数
疗程
矫治附件脱落个数
矫治附件脱落次数
矫治附件调整个数
矫治附件调整次数
是否OH欠佳
标号（韩思朦样本）
ANB
ANB分段
ANB前
SNA前
SNB前
SNPg前
overjet前
overbite前
Wits前
NSGn前
A_NFH前
NA@PA前
B_NFH前
Ptm_SFH前
PNS_ANSFH前
PNS_AFH前
Co_SFH前
Co_PgMP前
Go_Gn前
SArGo前
NSBa前
S_N前
S_Ba前
Ba_N前
S_Go前
N_Me前
S_Go@N_Me前
MP@SN前
MP@FH前
MP@PP前
SN@PP前
SN@OP1前
OP1@MP前
OPu@PP前
OPL@MP前
U1@L1前
U1@PP前
UI@OP1前
U1@NA前
L1@MP前
L1@OP1前
LI@FH前
L1@NB前
SN@BPg前
FH@BPg前
UIE_PP前
UIE_AP前
UIE_NA前
LIE_MP前
LIE_AP前
LIE_NB前
UM@LM前
UM@PP前
UM@OP1前
LM@MP前
LM@OP1前
LM@OPL前
UMC_LMCOP1前
Ptm_UMCFH前
UMC_PP前
UIE_UMC前
UIA_UMA前
LMC_MP前
LIE_LMC前
LIA_LMA前
S_Ns_Sn前
S_Ns_Bs前
Sn_Ns_Bs前
Ns_Prn_Pos前
Cm_Sn_UL前
Zangle前
UL_EP前
LL_EP前
Hangle前
Prn_H前
LL_Bs_Pos前
AsUL_BsLL前
AsUL_FH前
BsLL_FH前
Ns_MesVFH前
Ns_SnVFH前
Sn_MesVFH前
Sn_StomsVFH前
Stoms_StomiVFH前
Stomi_MesVFH前
ANB
SNA
SNB
SNPg
overjet
overbite
Wits
NSGn
A_NFH
B_NFH
NA@PA
Ptm_SFH
PNS_ANSFH
PNS_AFH
Co_SFH
Co_PgMP
Go_Gn
SArGo
NSBa
S_N
S_Ba
Ba_N
S_Go
N_Me
S_Go@N_Me
MP@SN
MP@FH
MP@PP
SN@PP
SN@OP1
OP1@MP
OPu@PP
OPL@MP
U1@L1
U1@PP
UI@OP1
U1@NA
UIE_NA
L1@MP
L1@OP1
LI@FH
L1@NB
SN@BPg
FH@BPg
LIE_NB
UIE_PP
UIE_AP
LIE_MP
LIE_AP
UM@LM
UM@PP
UM@OP1
LM@MP
LM@OP1
LM@OPL
UMC_LMCOP1
Ptm_UMCFH
UMC_PP
UIE_UMC
UIA_UMA
LMC_MP
LIE_LMC
LIA_LMA
S_Ns_Sn
S_Ns_Bs
Sn_Ns_Bs
Ns_Prn_Pos
Cm_Sn_UL
Zangle
UL_EP
LL_EP
Hangle
Prn_H
LL_Bs_Pos
AsUL_BsLL
AsUL_FH
BsLL_FH
Ns_MesVFH
Ns_SnVFH
Sn_MesVFH
Sn_StomsVFH
Stoms_StomiVFH
Stomi_MesVFH
随机数
x线号
病例号
姓名
性别
年龄
病历备注
病历数字化
医师姓名
治疗开始时间
治疗结束时间
牙周情况
先缺牙数
安氏分类
覆情况
开程度
覆盖情况
是否后牙反或锁
是否末端磨牙矫治
是否双颌前突
阻生尖牙数
是否合并TMD
拔牙编号
延迟拔牙
II类功能
biteplate
Frankel III
颏兜
合垫
pendulum
前牵
TPA
NANCE
口外弓
牵引类型
口外弓时间
口外弓佩戴欠佳
扩弓
扩弓时间
单/双期矫治
正颌手术
矫治器类型
Ni-Ti丝时间
是否戴用弹性皮圈
弹性皮圈戴用时间
弹性皮圈戴用欠佳
是否为转诊患者
总就诊次数
疗程
矫治附件脱落个数
矫治附件脱落次数
矫治附件调整个数
矫治附件调整次数
是否OH欠佳
标号（韩思朦样本）
ANB
ANB分段
ANB前
SNA前
SNB前
SNPg前
overjet前
overbite前
Wits前
NSGn前
A_NFH前
NA@PA前
B_NFH前
Ptm_SFH前
PNS_ANSFH前
PNS_AFH前
Co_SFH前
Co_PgMP前
Go_Gn前
SArGo前
NSBa前
S_N前
S_Ba前
Ba_N前
S_Go前
N_Me前
S_Go@N_Me前
MP@SN前
MP@FH前
MP@PP前
SN@PP前
SN@OP1前
OP1@MP前
OPu@PP前
OPL@MP前
U1@L1前
U1@PP前
UI@OP1前
U1@NA前
L1@MP前
L1@OP1前
LI@FH前
L1@NB前
SN@BPg前
FH@BPg前
UIE_PP前
UIE_AP前
UIE_NA前
LIE_MP前
LIE_AP前
LIE_NB前
UM@LM前
UM@PP前
UM@OP1前
LM@MP前
LM@OP1前
LM@OPL前
UMC_LMCOP1前
Ptm_UMCFH前
UMC_PP前
UIE_UMC前
UIA_UMA前
LMC_MP前
LIE_LMC前
LIA_LMA前
S_Ns_Sn前
S_Ns_Bs前
Sn_Ns_Bs前
Ns_Prn_Pos前
Cm_Sn_UL前
Zangle前
UL_EP前
LL_EP前
Hangle前
Prn_H前
LL_Bs_Pos前
AsUL_BsLL前
AsUL_FH前
BsLL_FH前
Ns_MesVFH前
Ns_SnVFH前
Sn_MesVFH前
Sn_StomsVFH前
Stoms_StomiVFH前
Stomi_MesVFH前
ANB
SNA
SNB
SNPg
overjet
overbite
Wits
NSGn
A_NFH
B_NFH
NA@PA
Ptm_SFH
PNS_ANSFH
PNS_AFH
Co_SFH
Co_PgMP
Go_Gn
SArGo
NSBa
S_N
S_Ba
Ba_N
S_Go
N_Me
S_Go@N_Me
MP@SN
MP@FH
MP@PP
SN@PP
SN@OP1
OP1@MP
OPu@PP
OPL@MP
U1@L1
U1@PP
UI@OP1
U1@NA
UIE_NA
L1@MP
L1@OP1
LI@FH
L1@NB
SN@BPg
FH@BPg
LIE_NB
UIE_PP
UIE_AP
LIE_MP
LIE_AP
UM@LM
UM@PP
UM@OP1
LM@MP
LM@OP1
LM@OPL
UMC_LMCOP1
Ptm_UMCFH
UMC_PP
UIE_UMC
UIA_UMA
LMC_MP
LIE_LMC
LIA_LMA
S_Ns_Sn
S_Ns_Bs
Sn_Ns_Bs
Ns_Prn_Pos
Cm_Sn_UL
Zangle
UL_EP
LL_EP
Hangle
Prn_H
LL_Bs_Pos
AsUL_BsLL
AsUL_FH
BsLL_FH
Ns_MesVFH
Ns_SnVFH
Sn_MesVFH
Sn_StomsVFH
Stoms_StomiVFH
Stomi_MesVFH
随机数
x线号
病例号
姓名
性别
年龄
病历备注
病历数字化
医师姓名
治疗开始时间
治疗结束时间
牙周情况
先缺牙数
安氏分类
覆情况
开程度
覆盖情况
是否后牙反或锁
是否末端磨牙矫治
是否双颌前突
阻生尖牙数
是否合并TMD
拔牙编号
延迟拔牙
II类功能
biteplate
Frankel III
颏兜
合垫
pendulum
前牵
TPA
NANCE
口外弓
牵引类型
口外弓时间
口外弓佩戴欠佳
扩弓
扩弓时间
单/双期矫治
正颌手术
矫治器类型
Ni-Ti丝时间
是否戴用弹性皮圈
弹性皮圈戴用时间
弹性皮圈戴用欠佳
是否为转诊患者
总就诊次数
疗程
矫治附件脱落个数
矫治附件脱落次数
矫治附件调整个数
矫治附件调整次数
是否OH欠佳
标号（韩思朦样本）
ANB
ANB分段
ANB前
SNA前
SNB前
SNPg前
overjet前
overbite前
Wits前
NSGn前
A_NFH前
NA@PA前
B_NFH前
Ptm_SFH前
PNS_ANSFH前
PNS_AFH前
Co_SFH前
Co_PgMP前
Go_Gn前
SArGo前
NSBa前
S_N前
S_Ba前
Ba_N前
S_Go前
N_Me前
S_Go@N_Me前
MP@SN前
MP@FH前
MP@PP前
SN@PP前
SN@OP1前
OP1@MP前
OPu@PP前
OPL@MP前
U1@L1前
U1@PP前
UI@OP1前
U1@NA前
L1@MP前
L1@OP1前
LI@FH前
L1@NB前
SN@BPg前
FH@BPg前
UIE_PP前
UIE_AP前
UIE_NA前
LIE_MP前
LIE_AP前
LIE_NB前
UM@LM前
UM@PP前
UM@OP1前
LM@MP前
LM@OP1前
LM@OPL前
UMC_LMCOP1前
Ptm_UMCFH前
UMC_PP前
UIE_UMC前
UIA_UMA前
LMC_MP前
LIE_LMC前
LIA_LMA前
S_Ns_Sn前
S_Ns_Bs前
Sn_Ns_Bs前
Ns_Prn_Pos前
Cm_Sn_UL前
Zangle前
UL_EP前
LL_EP前
Hangle前
Prn_H前
LL_Bs_Pos前
AsUL_BsLL前
AsUL_FH前
BsLL_FH前
Ns_MesVFH前
Ns_SnVFH前
Sn_MesVFH前
Sn_StomsVFH前
Stoms_StomiVFH前
Stomi_MesVFH前
ANB
SNA
SNB
SNPg
overjet
overbite
Wits
NSGn
A_NFH
B_NFH
NA@PA
Ptm_SFH
PNS_ANSFH
PNS_AFH
Co_SFH
Co_PgMP
Go_Gn
SArGo
NSBa
S_N
S_Ba
Ba_N
S_Go
N_Me
S_Go@N_Me
MP@SN
MP@FH
MP@PP
SN@PP
SN@OP1
OP1@MP
OPu@PP
OPL@MP
U1@L1
U1@PP
UI@OP1
U1@NA
UIE_NA
L1@MP
L1@OP1
LI@FH
L1@NB
SN@BPg
FH@BPg
LIE_NB
UIE_PP
UIE_AP
LIE_MP
LIE_AP
UM@LM
UM@PP
UM@OP1
LM@MP
LM@OP1
LM@OPL
UMC_LMCOP1
Ptm_UMCFH
UMC_PP
UIE_UMC
UIA_UMA
LMC_MP
LIE_LMC
LIA_LMA
S_Ns_Sn
S_Ns_Bs
Sn_Ns_Bs
Ns_Prn_Pos
Cm_Sn_UL
Zangle
UL_EP
LL_EP
Hangle
Prn_H
LL_Bs_Pos
AsUL_BsLL
AsUL_FH
BsLL_FH
Ns_MesVFH
Ns_SnVFH
Sn_MesVFH
Sn_StomsVFH
Stoms_StomiVFH
Stomi_MesVFH
随机数
x线号
病例号
姓名
性别
年龄
病历备注
病历数字化
医师姓名
治疗开始时间
治疗结束时间
牙周情况
先缺牙数
安氏分类
覆情况
开程度
覆盖情况
是否后牙反或锁
是否末端磨牙矫治
是否双颌前突
阻生尖牙数
是否合并TMD
拔牙编号
延迟拔牙
II类功能
biteplate
Frankel III
颏兜
合垫
pendulum
前牵
TPA
NANCE
口外弓
牵引类型
口外弓时间
口外弓佩戴欠佳
扩弓
扩弓时间
单/双期矫治
正颌手术
矫治器类型
Ni-Ti丝时间
是否戴用弹性皮圈
弹性皮圈戴用时间
弹性皮圈戴用欠佳
是否为转诊患者
总就诊次数
疗程
矫治附件脱落个数
矫治附件脱落次数
矫治附件调整个数
矫治附件调整次数
是否OH欠佳
标号（韩思朦样本）
ANB
ANB分段
ANB前
SNA前
SNB前
SNPg前
overjet前
overbite前
Wits前
NSGn前
A_NFH前
NA@PA前
B_NFH前
Ptm_SFH前
PNS_ANSFH前
PNS_AFH前
Co_SFH前
Co_PgMP前
Go_Gn前
SArGo前
NSBa前
S_N前
S_Ba前
Ba_N前
S_Go前
N_Me前
S_Go@N_Me前
MP@SN前
MP@FH前
MP@PP前
SN@PP前
SN@OP1前
OP1@MP前
OPu@PP前
OPL@MP前
U1@L1前
U1@PP前
UI@OP1前
U1@NA前
L1@MP前
L1@OP1前
LI@FH前
L1@NB前
SN@BPg前
FH@BPg前
UIE_PP前
UIE_AP前
UIE_NA前
LIE_MP前
LIE_AP前
LIE_NB前
UM@LM前
UM@PP前
UM@OP1前
LM@MP前
LM@OP1前
LM@OPL前
UMC_LMCOP1前
Ptm_UMCFH前
UMC_PP前
UIE_UMC前
UIA_UMA前
LMC_MP前
LIE_LMC前
LIA_LMA前
S_Ns_Sn前
S_Ns_Bs前
Sn_Ns_Bs前
Ns_Prn_Pos前
Cm_Sn_UL前
Zangle前
UL_EP前
LL_EP前
Hangle前
Prn_H前
LL_Bs_Pos前
AsUL_BsLL前
AsUL_FH前
BsLL_FH前
Ns_MesVFH前
Ns_SnVFH前
Sn_MesVFH前
Sn_StomsVFH前
Stoms_StomiVFH前
Stomi_MesVFH前
ANB
SNA
SNB
SNPg
overjet
overbite
Wits
NSGn
A_NFH
B_NFH
NA@PA
Ptm_SFH
PNS_ANSFH
PNS_AFH
Co_SFH
Co_PgMP
Go_Gn
SArGo
NSBa
S_N
S_Ba
Ba_N
S_Go
N_Me
S_Go@N_Me
MP@SN
MP@FH
MP@PP
SN@PP
SN@OP1
OP1@MP
OPu@PP
OPL@MP
U1@L1
U1@PP
UI@OP1
U1@NA
UIE_NA
L1@MP
L1@OP1
LI@FH
L1@NB
SN@BPg
FH@BPg
LIE_NB
UIE_PP
UIE_AP
LIE_MP
LIE_AP
UM@LM
UM@PP
UM@OP1
LM@MP
LM@OP1
LM@OPL
UMC_LMCOP1
Ptm_UMCFH
UMC_PP
UIE_UMC
UIA_UMA
LMC_MP
LIE_LMC
LIA_LMA
S_Ns_Sn
S_Ns_Bs
Sn_Ns_Bs
Ns_Prn_Pos
Cm_Sn_UL
Zangle
UL_EP
LL_EP
Hangle
Prn_H
LL_Bs_Pos
AsUL_BsLL
AsUL_FH
BsLL_FH
Ns_MesVFH
Ns_SnVFH
Sn_MesVFH
Sn_StomsVFH
Stoms_StomiVFH
Stomi_MesVFH
随机数
x线号
病例号
姓名
性别
年龄
病历备注
病历数字化
医师姓名
治疗开始时间
治疗结束时间
牙周情况
先缺牙数
安氏分类
覆情况
开程度
覆盖情况
是否后牙反或锁
是否末端磨牙矫治
是否双颌前突
阻生尖牙数
是否合并TMD
拔牙编号
延迟拔牙
II类功能
biteplate
Frankel III
颏兜
合垫
pendulum
前牵
TPA
NANCE
口外弓
牵引类型
口外弓时间
口外弓佩戴欠佳
扩弓
扩弓时间
单/双期矫治
正颌手术
矫治器类型
Ni-Ti丝时间
是否戴用弹性皮圈
弹性皮圈戴用时间
弹性皮圈戴用欠佳
是否为转诊患者
总就诊次数
疗程
矫治附件脱落个数
矫治附件脱落次数
矫治附件调整个数
矫治附件调整次数
是否OH欠佳
标号（韩思朦样本）
ANB
ANB分段
ANB前
SNA前
SNB前
SNPg前
overjet前
overbite前
Wits前
NSGn前
A_NFH前
NA@PA前
B_NFH前
Ptm_SFH前
PNS_ANSFH前
PNS_AFH前
Co_SFH前
Co_PgMP前
Go_Gn前
SArGo前
NSBa前
S_N前
S_Ba前
Ba_N前
S_Go前
N_Me前
S_Go@N_Me前
MP@SN前
MP@FH前
MP@PP前
SN@PP前
SN@OP1前
OP1@MP前
OPu@PP前
OPL@MP前
U1@L1前
U1@PP前
UI@OP1前
U1@NA前
L1@MP前
L1@OP1前
LI@FH前
L1@NB前
SN@BPg前
FH@BPg前
UIE_PP前
UIE_AP前
UIE_NA前
LIE_MP前
LIE_AP前
LIE_NB前
UM@LM前
UM@PP前
UM@OP1前
LM@MP前
LM@OP1前
LM@OPL前
UMC_LMCOP1前
Ptm_UMCFH前
UMC_PP前
UIE_UMC前
UIA_UMA前
LMC_MP前
LIE_LMC前
LIA_LMA前
S_Ns_Sn前
S_Ns_Bs前
Sn_Ns_Bs前
Ns_Prn_Pos前
Cm_Sn_UL前
Zangle前
UL_EP前
LL_EP前
Hangle前
Prn_H前
LL_Bs_Pos前
AsUL_BsLL前
AsUL_FH前
BsLL_FH前
Ns_MesVFH前
Ns_SnVFH前
Sn_MesVFH前
Sn_StomsVFH前
Stoms_StomiVFH前
Stomi_MesVFH前
ANB
SNA
SNB
SNPg
overjet
overbite
Wits
NSGn
A_NFH
B_NFH
NA@PA
Ptm_SFH
PNS_ANSFH
PNS_AFH
Co_SFH
Co_PgMP
Go_Gn
SArGo
NSBa
S_N
S_Ba
Ba_N
S_Go
N_Me
S_Go@N_Me
MP@SN
MP@FH
MP@PP
SN@PP
SN@OP1
OP1@MP
OPu@PP
OPL@MP
U1@L1
U1@PP
UI@OP1
U1@NA
UIE_NA
L1@MP
L1@OP1
LI@FH
L1@NB
SN@BPg
FH@BPg
LIE_NB
UIE_PP
UIE_AP
LIE_MP
LIE_AP
UM@LM
UM@PP
UM@OP1
LM@MP
LM@OP1
LM@OPL
UMC_LMCOP1
Ptm_UMCFH
UMC_PP
UIE_UMC
UIA_UMA
LMC_MP
LIE_LMC
LIA_LMA
S_Ns_Sn
S_Ns_Bs
Sn_Ns_Bs
Ns_Prn_Pos
Cm_Sn_UL
Zangle
UL_EP
LL_EP
Hangle
Prn_H
LL_Bs_Pos
AsUL_BsLL
AsUL_FH
BsLL_FH
Ns_MesVFH
Ns_SnVFH
Sn_MesVFH
Sn_StomsVFH
Stoms_StomiVFH
Stomi_MesVFH
随机数
x线号
病例号
姓名
性别
年龄
病历备注
病历数字化
医师姓名
治疗开始时间
治疗结束时间
牙周情况
先缺牙数
安氏分类
覆情况
开程度
覆盖情况
是否后牙反或锁
是否末端磨牙矫治
是否双颌前突
阻生尖牙数
是否合并TMD
拔牙编号
延迟拔牙
II类功能
biteplate
Frankel III
颏兜
合垫
pendulum
前牵
TPA
NANCE
口外弓
牵引类型
口外弓时间
口外弓佩戴欠佳
扩弓
扩弓时间
单/双期矫治
正颌手术
矫治器类型
Ni-Ti丝时间
是否戴用弹性皮圈
弹性皮圈戴用时间
弹性皮圈戴用欠佳
是否为转诊患者
总就诊次数
疗程
矫治附件脱落个数
矫治附件脱落次数
矫治附件调整个数
矫治附件调整次数
是否OH欠佳
标号（韩思朦样本）
ANB
ANB分段
ANB前
SNA前
SNB前
SNPg前
overjet前
overbite前
Wits前
NSGn前
A_NFH前
NA@PA前
B_NFH前
Ptm_SFH前
PNS_ANSFH前
PNS_AFH前
Co_SFH前
Co_PgMP前
Go_Gn前
SArGo前
NSBa前
S_N前
S_Ba前
Ba_N前
S_Go前
N_Me前
S_Go@N_Me前
MP@SN前
MP@FH前
MP@PP前
SN@PP前
SN@OP1前
OP1@MP前
OPu@PP前
OPL@MP前
U1@L1前
U1@PP前
UI@OP1前
U1@NA前
L1@MP前
L1@OP1前
LI@FH前
L1@NB前
SN@BPg前
FH@BPg前
UIE_PP前
UIE_AP前
UIE_NA前
LIE_MP前
LIE_AP前
LIE_NB前
UM@LM前
UM@PP前
UM@OP1前
LM@MP前
[truncated: 12,155 more rows]
